# Supplementary material for: Label-free proteomics identifies Calreticulin and GRP75/Mortalin as peripherally accessible protein biomarkers for spinal muscular atrophy
Source: Genome Med. 2013 Oct 18;5(10):95. doi: 10.1186/gm498 (PMC3979019; doi:10.1186/gm498)
Supplement: Additional file 1: Table S1 — Protein abundance output from Progenesis analysis software for all identified proteins from P5 SMA versus control animals. [file gm498-S1.xls]

## Sheet: P5 Rostral WT vs KO 010813 Swis
Table S1: Protein abundance output from Progenesis analysis software for all identified proteins from P5 SMA vs control animals
									Normalized abundance						Raw abundance						Spectral counts
									P5 KO rostral			P5 WT rostral			P5 KO rostral			P5 WT rostral			P5 KO rostral			P5 WT rostral
Accession	Peptide count	Peptides used for quantitation	Confidence score	Anova (p)*	Max fold change	Highest mean condition	Lowest mean condition	Description	KO-R1	KO-R2	KO-R3	WT-R1	WT-R2	WT-R3	KO-R1	KO-R2	KO-R3	WT-R1	WT-R2	WT-R3	KO-R1	KO-R2	KO-R3	WT-R1	WT-R2	WT-R3
1433B_MOUSE	7	1	196.15	0.0239137	1.51979	P5 KO rostral	P5 WT rostral	14-3-3 protein beta/alpha OS=Mus musculus GN=Ywhab PE=1 SV=3	18972.9	18569.6	21173.4	15856.8	10823.2	11954.3	21555.3	20008.2	23412.5	15856.8	13087.5	11841.5	2	2	1	0	2	1
1433E_MOUSE	12	4	519.48	5.88e-06	2.45718	P5 KO rostral	P5 WT rostral	14-3-3 protein epsilon OS=Mus musculus GN=Ywhae PE=1 SV=1	409521	390367	394009	167685	154518	163677	465259	420609	435677	167685	186844	162133	4	1	4	1	2	3
1433F_MOUSE	8	1	204.54	0.0331805	1.40102	P5 KO rostral	P5 WT rostral	14-3-3 protein eta OS=Mus musculus GN=Ywhah PE=1 SV=2	10863.9	11368.9	10831.7	6986.24	6963.27	9650.9	12342.6	12249.6	11977.2	6986.24	8420	9559.82	0	1	0	0	0	0
1433G_MOUSE	11	5	570.03	3.8e-07	4.95661	P5 KO rostral	P5 WT rostral	14-3-3 protein gamma OS=Mus musculus GN=Ywhag PE=1 SV=2	1.08384e+06	1.08035e+06	1.08675e+06	218014	209334	228533	1.23136e+06	1.16404e+06	1.20168e+06	218014	253127	226376	7	7	9	2	1	2
1433T_MOUSE	9	3	247.4	0.00589628	1.37429	P5 WT rostral	P5 KO rostral	14-3-3 protein theta OS=Mus musculus GN=Ywhaq PE=1 SV=1	43396.1	37085.1	40211.2	58373.4	56228	51264.5	49302.7	39958.1	44463.6	58373.4	67991.1	50780.7	2	1	2	2	1	1
1433Z_MOUSE	12	4	561.36	0.00232378	1.71525	P5 KO rostral	P5 WT rostral	14-3-3 protein zeta/delta OS=Mus musculus GN=Ywhaz PE=1 SV=1	390709	491657	486920	275515	257512	265272	443888	529746	538413	275515	311384	262769	2	4	3	1	1	1
2AAA_MOUSE	6	5	203.75	0.955238	1.00328	P5 WT rostral	P5 KO rostral	Serine/threonine-protein phosphatase 2A 65 kDa regulatory subunit A alpha isoform OS=Mus musculus GN=Ppp2r1a PE=1 SV=3	219925	216723	203386	228649	202516	210967	249858	233512	224895	228649	244883	208976	3	2	3	6	6	2
3HIDH_MOUSE	6	4	37.58	0.00140127	1.35354	P5 WT rostral	P5 KO rostral	3-hydroxyisobutyrate dehydrogenase, mitochondrial OS=Mus musculus GN=Hibadh PE=2 SV=1	167353	149598	161394	214091	209413	223954	190131	161187	178462	214091	253223	221841	2	0	0	1	0	2
6PGL_MOUSE	1	1	33.97	0.127221	1.18163	P5 WT rostral	P5 KO rostral	6-phosphogluconolactonase OS=Mus musculus GN=Pgls PE=2 SV=1	23115.5	23360.3	22358	25454.8	24216.9	31664	26261.7	25170.1	24722.4	25454.8	29283.2	31365.2	1	0	3	3	3	2
AATC_MOUSE	6	5	305.3	0.626105	1.02266	P5 WT rostral	P5 KO rostral	Aspartate aminotransferase, cytoplasmic OS=Mus musculus GN=Got1 PE=1 SV=2	166388	169528	164959	173809	158160	180254	189034	182662	182403	173809	191248	178553	10	6	7	7	6	7
AATM_MOUSE	12	7	443.54	0.000149666	1.49939	P5 KO rostral	P5 WT rostral	Aspartate aminotransferase, mitochondrial OS=Mus musculus GN=Got2 PE=1 SV=1	567639	590308	568645	391894	364292	395344	644899	636040	628781	391894	440503	391613	7	6	8	3	3	5
ABEC2_MOUSE	6	6	143.85	0.290887	1.05608	P5 WT rostral	P5 KO rostral	Probable C->U-editing enzyme APOBEC-2 OS=Mus musculus GN=Apobec2 PE=1 SV=1	316626	327007	286616	333706	312798	335912	359721	352341	316926	333706	378236	332742	3	6	2	4	1	2
ACADL_MOUSE	10	10	446.72	0.0737131	1.04734	P5 KO rostral	P5 WT rostral	Long-chain specific acyl-CoA dehydrogenase, mitochondrial OS=Mus musculus GN=Acadl PE=2 SV=2	554214	557101	566675	541843	514966	545329	629646	600260	626602	541843	622698	540183	6	4	4	4	3	3
ACADM_MOUSE	7	6	163.84	0.0179458	1.35084	P5 WT rostral	P5 KO rostral	Medium-chain specific acyl-CoA dehydrogenase, mitochondrial OS=Mus musculus GN=Acadm PE=1 SV=1	283893	268381	343116	413566	382055	413911	322533	289173	379401	413566	461983	410005	6	2	2	2	4	7
ACADS_MOUSE	4	3	103.39	0.837814	1.0149	P5 KO rostral	P5 WT rostral	Short-chain specific acyl-CoA dehydrogenase, mitochondrial OS=Mus musculus GN=Acads PE=2 SV=1	139896	119529	138131	124316	127104	140298	158936	128789	152739	124316	153694	138974	0	0	1	2	2	0
ACADV_MOUSE	13	11	452.39	0.000328633	1.4795	P5 KO rostral	P5 WT rostral	Very long-chain specific acyl-CoA dehydrogenase, mitochondrial OS=Mus musculus GN=Acadvl PE=1 SV=3	325595	342435	343245	237863	215221	230443	369910	368963	379544	237863	260245	228268	9	12	12	4	8	10
ACDSB_MOUSE	3	3	48.95	0.685242	1.0124	P5 KO rostral	P5 WT rostral	Short/branched chain specific acyl-CoA dehydrogenase, mitochondrial OS=Mus musculus GN=Acadsb PE=1 SV=1	123367	121591	122020	124179	113713	124592	140158	131011	134923	124179	137502	123416	0	1	1	3	2	4
ACON_MOUSE	26	18	950.56	0.0015092	1.23245	P5 KO rostral	P5 WT rostral	Aconitate hydratase, mitochondrial OS=Mus musculus GN=Aco2 PE=1 SV=1	1.61895e+06	1.62561e+06	1.64762e+06	1.34458e+06	1.25508e+06	1.36981e+06	1.8393e+06	1.75155e+06	1.82186e+06	1.34458e+06	1.51764e+06	1.35689e+06	21	19	14	11	10	13
ACOT9_MOUSE	4	2	94.14	0.000245317	1.45689	P5 WT rostral	P5 KO rostral	Acyl-coenzyme A thioesterase 9, mitochondrial OS=Mus musculus GN=Acot9 PE=1 SV=1	49198.4	50619.4	51967.7	70911.9	77405.6	72817.3	55894.6	54541	57463.4	70911.9	93599.1	72130.1	1	0	0	2	4	1
ACSL1_MOUSE	10	7	152.31	2.56e-07	14.7577	P5 KO rostral	P5 WT rostral	Long-chain-fatty-acid--CoA ligase 1 OS=Mus musculus GN=Acsl1 PE=1 SV=1	2.34925e+06	2.28205e+06	2.07986e+06	149430	150057	155272	2.669e+06	2.45885e+06	2.29981e+06	149430	181449	153806	4	4	6	2	1	2
ACTB_MOUSE	24	6	1190.64	0.00450095	1.219	P5 KO rostral	P5 WT rostral	Actin, cytoplasmic 1 OS=Mus musculus GN=Actb PE=1 SV=1	710496	676824	690670	579062	533693	591917	807199	729258	763710	579062	645343	586331	3	3	5	2	6	4
ACTBL_MOUSE	16	3	614.95	9.42e-05	1.38536	P5 KO rostral	P5 WT rostral	Beta-actin-like protein 2 OS=Mus musculus GN=Actbl2 PE=2 SV=1	133586	141664	139903	100856	97833.8	100981	151768	152639	154699	100856	118301	100028	2	0	0	0	1	0
ACTC_MOUSE	30	12	1386.54	0.000809441	1.44506	P5 KO rostral	P5 WT rostral	Actin, alpha cardiac muscle 1 OS=Mus musculus GN=Actc1 PE=1 SV=1	1.5294e+07	1.64828e+07	1.7428e+07	1.14994e+07	1.10358e+07	1.15153e+07	1.73756e+07	1.77597e+07	1.9271e+07	1.14994e+07	1.33445e+07	1.14066e+07	18	20	23	13	9	11
ACTN1_MOUSE	15	4	570.43	0.0665375	1.11434	P5 WT rostral	P5 KO rostral	Alpha-actinin-1 OS=Mus musculus GN=Actn1 PE=2 SV=1	120719	113443	114917	136967	120313	131714	137150	122232	127069	136967	145483	130471	1	2	0	0	3	0
ACTN2_MOUSE	27	15	1413.57	0.000182307	1.65041	P5 WT rostral	P5 KO rostral	Alpha-actinin-2 OS=Mus musculus GN=Actn2 PE=1 SV=1	942625	886856	930665	1.56211e+06	1.42135e+06	1.5719e+06	1.07092e+06	955561	1.02909e+06	1.56211e+06	1.7187e+06	1.55707e+06	12	10	9	12	13	18
ADDA_MOUSE	3	3	41.14	6.96e-05	2.85276	P5 WT rostral	P5 KO rostral	Alpha-adducin OS=Mus musculus GN=Add1 PE=1 SV=2	14766.8	13894.8	14137.6	37952.1	45583.1	38560.6	16776.7	14971.3	15632.7	37952.1	55119.3	38196.7	1	1	1	3	1	3
ADT1_MOUSE	11	7	454	0.519735	1.02466	P5 WT rostral	P5 KO rostral	ADP/ATP translocase 1 OS=Mus musculus GN=Slc25a4 PE=1 SV=4	646174	638296	597527	659417	611668	657321	734123	687746	660717	659417	739630	651117	5	5	5	5	4	5
AHSA1_MOUSE	2	1	45.93	0.167071	1.26222	P5 WT rostral	P5 KO rostral	Activator of 90 kDa heat shock protein ATPase homolog 1 OS=Mus musculus GN=Ahsa1 PE=2 SV=2	8425.3	8556.7	12757	11938.2	11620.8	13978	9572.04	9219.59	14106.1	11938.2	14051.9	13846	0	2	1	1	0	1
AIFM1_MOUSE	3	1	36.4	0.0515844	1.48055	P5 KO rostral	P5 WT rostral	Apoptosis-inducing factor 1, mitochondrial OS=Mus musculus GN=Aifm1 PE=1 SV=1	12424	10226.3	13893.6	10187.2	7126.59	7368.81	14114.9	11018.5	15362.9	10187.2	8617.49	7299.27	0	2	1	1	0	0
ALBU_MOUSE	21	17	1014.91	0.781197	1.00924	P5 WT rostral	P5 KO rostral	Serum albumin OS=Mus musculus GN=Alb PE=1 SV=3	1.19646e+06	1.14842e+06	1.1896e+06	1.22703e+06	1.12797e+06	1.21214e+06	1.3593e+06	1.23739e+06	1.3154e+06	1.22703e+06	1.36395e+06	1.2007e+06	11	13	8	14	19	15
ALDH2_MOUSE	5	3	89.42	0.301945	1.11796	P5 WT rostral	P5 KO rostral	Aldehyde dehydrogenase, mitochondrial OS=Mus musculus GN=Aldh2 PE=1 SV=1	29809.5	35736.6	35606.3	39496.3	32588.6	40999.5	33866.8	38505.2	39371.7	39496.3	39406.3	40612.6	1	1	0	0	1	0
ALDOA_MOUSE	14	13	868.53	0.010752	1.23502	P5 KO rostral	P5 WT rostral	Fructose-bisphosphate aldolase A OS=Mus musculus GN=Aldoa PE=1 SV=2	1.32559e+07	1.41699e+07	1.42024e+07	1.2088e+07	1.04823e+07	1.11364e+07	1.50602e+07	1.52676e+07	1.57044e+07	1.2088e+07	1.26752e+07	1.10313e+07	15	5	11	11	11	16
AMPL_MOUSE	1	1	39.97	0.169143	1.15792	P5 KO rostral	P5 WT rostral	Cytosol aminopeptidase OS=Mus musculus GN=Lap3 PE=1 SV=3	8941.51	10391.9	10977.6	9849.46	8111.17	8216.46	10158.5	11197	12138.5	9849.46	9808.05	8138.92	0	0	0	1	1	0
ANX11_MOUSE	8	6	212.86	7.51e-05	1.22405	P5 WT rostral	P5 KO rostral	Annexin A11 OS=Mus musculus GN=Anxa11 PE=1 SV=1	67632.7	66801.5	68341.2	83273.7	81096.5	83836.9	76837.9	71976.7	75568.5	83273.7	98062.1	83045.6	0	1	1	1	3	2
ANXA1_MOUSE	7	4	400.18	0.825701	1.01341	P5 KO rostral	P5 WT rostral	Annexin A1 OS=Mus musculus GN=Anxa1 PE=1 SV=2	143944	136070	145607	160895	122876	136218	163536	146612	161005	160895	148582	134933	3	2	2	5	3	5
ANXA2_MOUSE	12	10	729.11	0.00127662	1.32898	P5 KO rostral	P5 WT rostral	Annexin A2 OS=Mus musculus GN=Anxa2 PE=1 SV=2	2.51748e+06	2.53199e+06	2.54415e+06	1.92923e+06	1.7793e+06	2.00535e+06	2.86013e+06	2.72814e+06	2.8132e+06	1.92923e+06	2.15154e+06	1.98642e+06	6	15	7	7	7	6
ANXA3_MOUSE	2	1	88.98	0.40957	1.10923	P5 KO rostral	P5 WT rostral	Annexin A3 OS=Mus musculus GN=Anxa3 PE=2 SV=3	14046.8	12683.2	16261.7	11541.5	11854.6	15362	15958.7	13665.8	17981.5	11541.5	14334.6	15217	1	0	0	0	1	0
ANXA5_MOUSE	14	13	722.09	0.00299734	1.32493	P5 KO rostral	P5 WT rostral	Annexin A5 OS=Mus musculus GN=Anxa5 PE=1 SV=1	566013	589998	616231	474581	418504	444529	643051	635706	681399	474581	506056	440334	12	9	7	9	13	11
ANXA6_MOUSE	20	14	930.12	0.0640282	1.10607	P5 KO rostral	P5 WT rostral	Annexin A6 OS=Mus musculus GN=Anxa6 PE=1 SV=2	1.27272e+06	1.21199e+06	1.1899e+06	1.16606e+06	1.03632e+06	1.11985e+06	1.44595e+06	1.30588e+06	1.31574e+06	1.16606e+06	1.25313e+06	1.10928e+06	9	10	7	13	14	15
ANXA7_MOUSE	4	1	39.07	0.00021478	1.65368	P5 KO rostral	P5 WT rostral	Annexin A7 OS=Mus musculus GN=Anxa7 PE=2 SV=1	13937.6	14311.3	14378.1	8844.85	7952.95	8979.37	15834.6	15420.1	15898.7	8844.85	9616.73	8894.63	1	1	1	1	0	0
AP2A2_MOUSE	6	4	88.8	0.213807	1.06679	P5 WT rostral	P5 KO rostral	AP-2 complex subunit alpha-2 OS=Mus musculus GN=Ap2a2 PE=1 SV=1	615000	578244	592356	678941	593057	632870	698706	623041	654999	678941	717127	626897	1	0	0	3	2	4
APOA1_MOUSE	1	1	43.72	0.112069	1.10435	P5 KO rostral	P5 WT rostral	Apolipoprotein A-I OS=Mus musculus GN=Apoa1 PE=1 SV=1	18372.6	18440.2	16914	17456.1	15199.2	15994.7	20873.2	19868.8	18702.7	17456.1	18378.9	15843.7	0	0	0	1	0	1
ARF5_MOUSE	3	3	69.57	0.0546908	1.25399	P5 KO rostral	P5 WT rostral	ADP-ribosylation factor 5 OS=Mus musculus GN=Arf5 PE=2 SV=2	54622.2	55742.6	52054	49312.8	36859.5	43349.4	62056.7	60061	57558.8	49312.8	44570.6	42940.3	0	0	1	1	1	1
ARP3_MOUSE	6	2	95.15	0.102613	1.33675	P5 KO rostral	P5 WT rostral	Actin-related protein 3 OS=Mus musculus GN=Actr3 PE=1 SV=3	59399.7	43398.8	57406.5	34779.5	37438.4	47628.3	67484.4	46760.9	63477.3	34779.5	45270.7	47178.9	4	3	0	1	1	0
AT1A1_MOUSE	6	1	154.75	0.0909901	9.12852	P5 KO rostral	P5 WT rostral	Sodium/potassium-transporting ATPase subunit alpha-1 OS=Mus musculus GN=Atp1a1 PE=1 SV=1	22014.3	248136	236300	20577	17746.8	17156.4	25010.6	267360	261290	20577	21459.4	16994.5	0	0	0	1	0	0
AT1A2_MOUSE	8	2	146.94	3.55e-05	1.37658	P5 WT rostral	P5 KO rostral	Sodium/potassium-transporting ATPase subunit alpha-2 OS=Mus musculus GN=Atp1a2 PE=1 SV=1	110354	116180	111526	154462	155549	155355	125373	125181	123320	154462	188090	153889	1	2	0	0	0	0
AT1A3_MOUSE	6	1	126.53	0.000844866	1.372	P5 KO rostral	P5 WT rostral	Sodium/potassium-transporting ATPase subunit alpha-3 OS=Mus musculus GN=Atp1a3 PE=1 SV=1	38388.5	37486.1	36480.1	27208.7	25827.7	28855	43613.5	40390.1	40337.9	27208.7	31230.9	28582.7	0	1	0	0	0	0
AT1B4_MOUSE	4	2	78.48	0.0800044	1.58915	P5 KO rostral	P5 WT rostral	X/potassium-transporting ATPase subunit beta-m OS=Mus musculus GN=Atp1b4 PE=2 SV=1	91729.6	160148	158473	85066.3	83542.6	89611.3	104215	172555	175232	85066.3	101020	88765.6	1	2	1	0	1	0
AT2A1_MOUSE	31	23	1387.57	0.474458	1.12709	P5 WT rostral	P5 KO rostral	Sarcoplasmic/endoplasmic reticulum calcium ATPase 1 OS=Mus musculus GN=Atp2a1 PE=2 SV=1	3.271e+06	5.80265e+06	6.00683e+06	5.65355e+06	5.58534e+06	5.75818e+06	3.71621e+06	6.25219e+06	6.64206e+06	5.65355e+06	6.75381e+06	5.70383e+06	13	11	15	17	7	15
AT5F1_MOUSE	2	1	127.82	6.59e-05	1.73931	P5 WT rostral	P5 KO rostral	ATP synthase subunit b, mitochondrial OS=Mus musculus GN=Atp5f1 PE=1 SV=1	291265	296703	300412	508579	491264	545329	330909	319689	332181	508579	594038	540183	4	2	3	7	6	5
ATP5H_MOUSE	5	4	174.96	0.545646	1.13786	P5 KO rostral	P5 WT rostral	ATP synthase subunit d, mitochondrial OS=Mus musculus GN=Atp5h PE=1 SV=3	112563	180228	182946	139707	137455	140933	127883	194191	202293	139707	166211	139603	5	4	3	3	2	3
ATP5I_MOUSE	2	1	83.95	0.000109591	1.73685	P5 KO rostral	P5 WT rostral	ATP synthase subunit e, mitochondrial OS=Mus musculus GN=Atp5i PE=1 SV=2	42298.7	45241.5	41211.7	25845	23909.3	24375.2	48055.8	48746.4	45570	25845	28911.2	24145.1	1	1	0	0	0	0
ATP5L_MOUSE	2	2	109.84	0.207732	1.04596	P5 KO rostral	P5 WT rostral	ATP synthase subunit g, mitochondrial OS=Mus musculus GN=Atp5l PE=1 SV=1	349335	322003	322757	318078	309413	322926	396882	346949	356890	318078	374143	319878	4	3	1	3	3	1
ATPA_MOUSE	25	16	1272.09	0.0846087	1.06672	P5 KO rostral	P5 WT rostral	ATP synthase subunit alpha, mitochondrial OS=Mus musculus GN=Atp5a1 PE=1 SV=1	3.57675e+06	3.60522e+06	3.66175e+06	3.54902e+06	3.22363e+06	3.3928e+06	4.06357e+06	3.88452e+06	4.04899e+06	3.54902e+06	3.89802e+06	3.36078e+06	13	15	14	10	9	9
ATPB_MOUSE	30	24	1602.18	0.000329889	1.3642	P5 KO rostral	P5 WT rostral	ATP synthase subunit beta, mitochondrial OS=Mus musculus GN=Atp5b PE=1 SV=2	5.6955e+06	5.76695e+06	5.62052e+06	4.31556e+06	3.96273e+06	4.24407e+06	6.4707e+06	6.21372e+06	6.2149e+06	4.31556e+06	4.79174e+06	4.20402e+06	30	26	30	26	21	22
ATPD_MOUSE	4	3	149.37	0.833983	1.21423	P5 KO rostral	P5 WT rostral	ATP synthase subunit delta, mitochondrial OS=Mus musculus GN=Atp5d PE=1 SV=1	54874.5	167708	157920	104495	102034	106840	62343.3	180701	174620	104495	123380	105832	1	4	0	4	4	1
ATPG_MOUSE	4	3	115.54	1.01e-06	3.98104	P5 WT rostral	P5 KO rostral	ATP synthase subunit gamma, mitochondrial OS=Mus musculus GN=Atp5c1 PE=1 SV=1	63747.1	67123.5	68364.2	270460	267952	254750	72423.5	72323.6	75593.9	270460	324008	252346	0	0	1	1	4	3
ATPK_MOUSE	2	2	50.31	0.0265533	1.21434	P5 KO rostral	P5 WT rostral	ATP synthase subunit f, mitochondrial OS=Mus musculus GN=Atp5j2 PE=1 SV=3	841535	755000	859175	669023	629924	723313	956074	813490	950034	669023	761705	716486	1	1	1	1	2	1
ATPO_MOUSE	6	5	335.32	0.0021726	1.36026	P5 KO rostral	P5 WT rostral	ATP synthase subunit O, mitochondrial OS=Mus musculus GN=Atp5o PE=1 SV=1	212601	208695	206999	157282	141294	163317	241538	224863	228889	157282	170853	161776	4	9	11	4	5	3
BIN1_MOUSE	10	7	200.64	0.929036	1.00302	P5 WT rostral	P5 KO rostral	Myc box-dependent-interacting protein 1 OS=Mus musculus GN=Bin1 PE=1 SV=1	437513	493800	507436	469743	499542	473804	497062	532055	561099	469743	604048	469333	5	5	6	5	6	3
C109A_MOUSE	3	2	36.42	0.00802746	1.28628	P5 KO rostral	P5 WT rostral	Coiled-coil domain-containing protein 109A OS=Mus musculus GN=Ccdc109a PE=2 SV=2	56171.6	53211.4	48173	39032.8	41044	42413.1	63816.9	57333.7	53267.4	39032.8	49630.5	42012.9	2	0	2	1	2	1
CAH3_MOUSE	8	6	325.11	7.01e-06	3.21819	P5 WT rostral	P5 KO rostral	Carbonic anhydrase 3 OS=Mus musculus GN=Ca3 PE=1 SV=3	242434	249181	227107	785703	730500	796785	275431	268485	251125	785703	883323	789265	0	1	2	7	6	9
CALR_MOUSE	4	3	83.76	0.00208231	1.50606	P5 KO rostral	P5 WT rostral	Calreticulin OS=Mus musculus GN=Calr PE=1 SV=1	144680	127668	134210	87545.8	97998.2	84403.9	164372	137559	148403	87545.8	118500	83607.4	1	2	1	1	1	0
CALX_MOUSE	5	3	128.08	0.0393249	1.20438	P5 KO rostral	P5 WT rostral	Calnexin OS=Mus musculus GN=Canx PE=1 SV=1	42882.4	44898.5	45353.1	38618	32559	39364.6	48719	48376.9	50149.3	38618	39370.5	38993.1	0	2	1	0	0	1
CAND1_MOUSE	6	4	98.28	6.14e-05	1.59863	P5 WT rostral	P5 KO rostral	Cullin-associated NEDD8-dissociated protein 1 OS=Mus musculus GN=Cand1 PE=2 SV=2	88501.8	95389.5	90660.3	143887	150714	144306	100547	102779	100248	143887	182243	142944	0	0	2	1	1	0
CAND2_MOUSE	7	5	76.41	0.000711713	1.78605	P5 WT rostral	P5 KO rostral	Cullin-associated NEDD8-dissociated protein 2 OS=Mus musculus GN=Cand2 PE=1 SV=2	2.04345e+06	1.93456e+06	1.96902e+06	3.55266e+06	3.17426e+06	3.89477e+06	2.32158e+06	2.08443e+06	2.17725e+06	3.55266e+06	3.83832e+06	3.85801e+06	4	3	6	3	4	4
CAP1_MOUSE	4	3	51.38	0.323394	1.26894	P5 WT rostral	P5 KO rostral	Adenylyl cyclase-associated protein 1 OS=Mus musculus GN=Cap1 PE=1 SV=3	34085.4	75591.2	72771.5	76646.1	71157.2	83712.2	38724.7	81447.4	80467.2	76646.1	86043.5	82922.1	2	0	1	3	1	2
CASQ1_MOUSE	4	2	124.09	0.0049774	1.25793	P5 KO rostral	P5 WT rostral	Calsequestrin-1 OS=Mus musculus GN=Casq1 PE=2 SV=2	448725	505971	468613	380296	362365	388804	509799	545169	518170	380296	438172	385135	2	3	1	2	3	1
CASQ2_MOUSE	8	6	296.29	0.0130014	1.35048	P5 KO rostral	P5 WT rostral	Calsequestrin-2 OS=Mus musculus GN=Casq2 PE=2 SV=2	1.26436e+06	1.18043e+06	1.28158e+06	1.0462e+06	856316	856787	1.43645e+06	1.27188e+06	1.41711e+06	1.0462e+06	1.03546e+06	848701	4	3	10	6	9	5
CATB_MOUSE	1	1	129.71	0.956432	1.01091	P5 WT rostral	P5 KO rostral	Cathepsin B OS=Mus musculus GN=Ctsb PE=1 SV=2	32228.8	28064.6	28183.8	32739.6	24915.8	31787.5	36615.3	30238.8	31164.3	32739.6	30128.2	31487.5	2	2	4	2	2	2
CATD_MOUSE	5	3	55.43	0.0578779	1.06971	P5 WT rostral	P5 KO rostral	Cathepsin D OS=Mus musculus GN=Ctsd PE=1 SV=1	152113	145866	153617	164793	154691	163593	172816	157167	169863	164793	187053	162049	2	0	2	1	0	0
CAZA1_MOUSE	2	2	54.09	6.67e-06	2.51783	P5 KO rostral	P5 WT rostral	F-actin-capping protein subunit alpha-1 OS=Mus musculus GN=Capza1 PE=1 SV=4	4.24182e+06	4.60623e+06	4.49039e+06	1.81825e+06	1.76821e+06	1.71112e+06	4.81916e+06	4.96308e+06	4.96526e+06	1.81825e+06	2.13813e+06	1.69497e+06	2	2	0	2	1	1
CB054_MOUSE	3	2	30.23	0.00021035	1.38367	P5 KO rostral	P5 WT rostral	Uncharacterized protein C2orf54 homolog OS=Mus musculus PE=2 SV=2	1.29965e+06	1.41411e+06	1.36147e+06	992815	971596	980826	1.47654e+06	1.52366e+06	1.50545e+06	992815	1.17486e+06	971570	1	0	0	2	0	0
CBAA1_MOUSE	1	0	46.15			---	---	Calcium-binding atopy-related autoantigen 1 OS=Mus musculus GN=Cbara1 PE=2 SV=1	0	0	0	0	0	0	0	0	0	0	0	0	0	0	0	0	0	0
CC150_MOUSE	5	0	58.61			---	---	Coiled-coil domain-containing protein 150 OS=Mus musculus GN=Ccdc150 PE=2 SV=1	0	0	0	0	0	0	0	0	0	0	0	0	0	0	0	0	0	0
CC162_MOUSE	3	1	40	0.389937	1.14529	P5 KO rostral	P5 WT rostral	Coiled-coil domain-containing protein 162 OS=Mus musculus GN=Ccdc162 PE=1 SV=3	22175.9	19684.9	21204	14296.2	24657.5	16110.8	25194.2	21209.9	23446.4	14296.2	29816	15958.7	0	0	0	1	1	0
CD36_MOUSE	5	3	162.27	0.0146166	1.33937	P5 KO rostral	P5 WT rostral	Platelet glycoprotein 4 OS=Mus musculus GN=Cd36 PE=2 SV=2	130739	129070	130147	104361	83613	103175	148533	139069	143910	104361	101105	102201	2	2	2	2	0	2
CD81_MOUSE	1	1	49.55	0.0659989	1.4241	P5 WT rostral	P5 KO rostral	CD81 antigen OS=Mus musculus GN=Cd81 PE=1 SV=1	25919.7	38877.4	37919.7	54049.5	43386.4	48843.4	29447.6	41889.2	41929.8	54049.5	52462.9	48382.4	3	2	2	2	1	1
CF115_MOUSE	3	3	89.38	0.793815	1.00942	P5 KO rostral	P5 WT rostral	UPF0727 protein C6orf115 homolog OS=Mus musculus PE=2 SV=1	42431.9	40642.2	43242.1	40433.6	40393.3	44310.9	48207.2	43790.8	47815	40433.6	48843.7	43892.7	4	2	1	4	0	0
CH10_MOUSE	4	1	146.65	0.00102291	1.98354	P5 KO rostral	P5 WT rostral	10 kDa heat shock protein, mitochondrial OS=Mus musculus GN=Hspe1 PE=1 SV=2	97072.9	80408.5	81622.7	39125.3	45484.9	46017.1	110285	86637.8	90254.5	39125.3	55000.4	45582.8	0	1	0	0	0	0
CH60_MOUSE	13	11	472.64	0.00402084	1.33517	P5 WT rostral	P5 KO rostral	60 kDa heat shock protein, mitochondrial OS=Mus musculus GN=Hspd1 PE=1 SV=1	364617	345964	350692	492932	430188	493866	414244	372766	387779	492932	520184	489205	5	6	6	5	5	3
CISY_MOUSE	15	12	407.03	0.000306321	1.62094	P5 KO rostral	P5 WT rostral	Citrate synthase, mitochondrial OS=Mus musculus GN=Cs PE=1 SV=1	634534	617348	674337	414027	371912	402397	720898	665175	745650	414027	449716	398600	9	9	12	4	8	6
CJ018_MOUSE	9	6	43.25	0.000184455	1.62482	P5 KO rostral	P5 WT rostral	Uncharacterized protein C10orf18 homolog OS=Mus musculus GN=Kiaa2006 PE=2 SV=2	396588	383027	414859	249030	231715	254397	450567	412700	458732	249030	280191	251997	2	1	2	1	0	1
CKAP4_MOUSE	6	3	179.97	0.53016	1.05423	P5 WT rostral	P5 KO rostral	Cytoskeleton-associated protein 4 OS=Mus musculus GN=Ckap4 PE=2 SV=2	52972.6	61574.4	70315.7	67401.1	65655.3	61832	60182.5	66344.7	77751.7	67401.1	79390.6	61248.5	1	4	3	1	2	3
CLH_MOUSE	19	13	531.45	0.000974819	1.27748	P5 WT rostral	P5 KO rostral	Clathrin heavy chain 1 OS=Mus musculus GN=Cltc PE=1 SV=3	1.24053e+06	1.23355e+06	1.24121e+06	1.60884e+06	1.49623e+06	1.64113e+06	1.40938e+06	1.32911e+06	1.37247e+06	1.60884e+06	1.80924e+06	1.62564e+06	3	5	7	8	8	3
CMC1_MOUSE	18	14	631.64	3.82e-05	1.29285	P5 WT rostral	P5 KO rostral	Calcium-binding mitochondrial carrier protein Aralar1 OS=Mus musculus GN=Slc25a12 PE=1 SV=1	841240	845783	864857	1.07892e+06	1.11472e+06	1.10557e+06	955739	911307	956318	1.07892e+06	1.34792e+06	1.09513e+06	10	6	8	5	8	12
CN166_MOUSE	3	2	53.35	0.0335039	1.17888	P5 WT rostral	P5 KO rostral	UPF0568 protein C14orf166 homolog OS=Mus musculus PE=2 SV=1	20770.2	21040.6	19981.8	25304.4	21982.5	25558.9	23597.2	22670.6	22094.9	25304.4	26581.3	25317.7	1	0	0	0	1	2
CO6A4_MOUSE	4	3	29.47	3.39e-05	1.65515	P5 WT rostral	P5 KO rostral	Collagen alpha-4(VI) chain OS=Mus musculus GN=Col6a4 PE=1 SV=2	236592	229108	223204	372632	393876	373729	268793	246857	246808	372632	476276	370202	1	0	0	2	2	2
COCA1_MOUSE	8	2	62.51	0.0335279	1.27022	P5 KO rostral	P5 WT rostral	Collagen alpha-1(XII) chain OS=Mus musculus GN=Col12a1 PE=2 SV=3	23656.1	26371.8	30255.3	20586.5	20738.7	21878.8	26875.9	28414.8	33454.9	20586.5	25077.2	21672.4	2	1	1	1	1	0
COEA1_MOUSE	13	6	348.33	0.00524982	1.13416	P5 WT rostral	P5 KO rostral	Collagen alpha-1(XIV) chain OS=Mus musculus GN=Col14a1 PE=2 SV=2	410880	393010	397750	447603	444143	471107	466804	423457	439813	447603	537059	466661	3	3	3	5	4	4
COF1_MOUSE	2	0	62.57			---	---	Cofilin-1 OS=Mus musculus GN=Cfl1 PE=1 SV=3	0	0	0	0	0	0	0	0	0	0	0	0	0	0	0	0	0	0
COF2_MOUSE	3	1	86.08	0.000464039	1.49586	P5 KO rostral	P5 WT rostral	Cofilin-2 OS=Mus musculus GN=Cfl2 PE=1 SV=1	55035.2	57549	52051.9	37051.9	34961.3	38048	62525.9	62007.4	57556.5	37051.9	42275.2	37688.9	0	0	1	0	0	1
COPB_MOUSE	9	4	81.31	0.0142912	1.18703	P5 WT rostral	P5 KO rostral	Coatomer subunit beta OS=Mus musculus GN=Copb1 PE=1 SV=1	56139.2	57127.6	54833.2	62263.6	65978.6	71296.8	63780.1	61553.4	60631.9	62263.6	79781.6	70624	4	0	1	2	1	3
COPD_MOUSE	4	2	97.13	0.788348	1.02023	P5 KO rostral	P5 WT rostral	Coatomer subunit delta OS=Mus musculus GN=Arcn1 PE=2 SV=1	22655.5	24896.4	24263.8	25793.1	19447.8	25150.9	25739	26825.2	26829.8	25793.1	23516.3	24913.6	0	1	1	0	0	0
COPG_MOUSE	2	1	69.01	0.00596933	2.03263	P5 KO rostral	P5 WT rostral	Coatomer subunit gamma OS=Mus musculus GN=Copg PE=2 SV=1	7806.3	8281.07	6284.92	4412.69	3089.21	3504.7	8868.79	8922.61	6949.57	4412.69	3735.48	3471.62	0	0	0	0	1	0
COPG2_MOUSE	9	4	105.49	0.0618995	1.04888	P5 WT rostral	P5 KO rostral	Coatomer subunit gamma-2 OS=Mus musculus GN=Copg2 PE=2 SV=1	141489	138981	135403	142381	144735	149084	160747	149748	149722	142381	175014	147677	1	0	0	1	0	4
COR1C_MOUSE	2	1	39.17	0.00178409	3.48002	P5 WT rostral	P5 KO rostral	Coronin-1C OS=Mus musculus GN=Coro1c PE=1 SV=2	2521.54	1570.01	2489.44	6931.86	8726.27	7243.86	2864.73	1691.64	2752.7	6931.86	10551.8	7175.49	0	0	0	0	0	1
COX2_MOUSE	3	2	65.25	2.47e-05	4.43638	P5 KO rostral	P5 WT rostral	Cytochrome c oxidase subunit 2 OS=Mus musculus GN=Mtco2 PE=1 SV=1	60110.1	64872.8	62659.5	14455.8	12428.4	15412.1	68291.4	69898.5	69285.8	14455.8	15028.5	15266.7	1	0	1	0	0	0
COX5A_MOUSE	3	1	50.77	8.24e-06	2.08806	P5 KO rostral	P5 WT rostral	Cytochrome c oxidase subunit 5A, mitochondrial OS=Mus musculus GN=Cox5a PE=1 SV=2	103478	105732	99087.8	49467.7	47703.6	50476.4	117562	113924	109567	49467.7	57683.3	50000	0	0	0	1	0	0
COX6C_MOUSE	2	1	33.01	4.86e-05	3.816	P5 KO rostral	P5 WT rostral	Cytochrome c oxidase subunit 6C OS=Mus musculus GN=Cox6c PE=1 SV=3	59265.7	56620.3	51655	13223.1	14446.2	16235.6	67332.2	61006.7	57117.6	13223.1	17468.4	16082.4	1	0	1	0	0	0
CPNS1_MOUSE	4	4	42.49	0.931139	1.00088	P5 KO rostral	P5 WT rostral	Calpain small subunit 1 OS=Mus musculus GN=Capns1 PE=2 SV=1	145573	88752.1	93097.3	118582	89919.3	118634	165387	95627.8	102943	118582	108731	117514	2	3	2	1	0	0
CRYAB_MOUSE	8	6	282.08	0.00175357	1.36552	P5 KO rostral	P5 WT rostral	Alpha-crystallin B chain OS=Mus musculus GN=Cryab PE=1 SV=2	445211	446176	425077	346917	308817	308339	505807	480741	470030	346917	373423	305429	5	6	3	3	1	2
CSN7A_MOUSE	3	2	54.94	0.0200648	1.36138	P5 KO rostral	P5 WT rostral	COP9 signalosome complex subunit 7a OS=Mus musculus GN=Cops7a PE=1 SV=2	42250.6	44638	43928	35228.8	27022.5	33840	48001.2	48096.1	48573.5	35228.8	32675.6	33520.7	2	3	1	4	1	0
CSRP3_MOUSE	2	2	94.22	0.00312429	1.26815	P5 KO rostral	P5 WT rostral	Cysteine and glycine-rich protein 3 OS=Mus musculus GN=Csrp3 PE=2 SV=1	226315	210622	234844	180706	169966	179062	257118	226939	259679	180706	205523	177372	1	1	1	0	2	0
CTNB1_MOUSE	7	3	50.77	0.198813	1.06313	P5 KO rostral	P5 WT rostral	Catenin beta-1 OS=Mus musculus GN=Ctnnb1 PE=1 SV=1	623506	628353	605681	613969	538985	594281	708369	677032	669733	613969	651742	588672	3	1	2	1	2	3
CUTA_MOUSE	2	2	28.36	0.000361587	1.40965	P5 KO rostral	P5 WT rostral	Protein CutA OS=Mus musculus GN=Cuta PE=2 SV=3	42172.4	40483.6	40055.5	29609.2	27517.1	29924.8	47912.4	43620	44291.5	29609.2	33273.8	29642.4	0	1	1	1	1	0
CX6B1_MOUSE	2	2	160.63	0.0160745	1.25958	P5 KO rostral	P5 WT rostral	Cytochrome c oxidase subunit 6B1 OS=Mus musculus GN=Cox6b1 PE=1 SV=2	143150	148241	156852	121594	107056	127217	162634	159726	173439	121594	129452	126016	1	2	2	1	2	2
CY1_MOUSE	6	3	245.97	0.109565	1.05698	P5 WT rostral	P5 KO rostral	Cytochrome c1, heme protein, mitochondrial OS=Mus musculus GN=Cyc1 PE=1 SV=1	233549	220751	229010	234434	236815	250993	265336	237852	253229	234434	286357	248624	2	2	3	5	4	3
CYB5B_MOUSE	1	1	45.97	0.0129715	1.45491	P5 KO rostral	P5 WT rostral	Cytochrome b5 type B OS=Mus musculus GN=Cyb5b PE=1 SV=1	117748	120756	121417	89648.4	68469.2	89266.5	133775	130111	134257	89648.4	82793.2	88424	2	3	2	1	0	3
CYC_MOUSE	7	6	393.87	0.000575198	1.44306	P5 KO rostral	P5 WT rostral	Cytochrome c, somatic OS=Mus musculus GN=Cycs PE=1 SV=2	1.02354e+06	1.07717e+06	1.10008e+06	761689	695531	760843	1.16285e+06	1.16062e+06	1.21642e+06	761689	841038	753662	7	5	5	4	6	5
DCAKD_MOUSE	2	2	45.05	0.000172611	2.18837	P5 WT rostral	P5 KO rostral	Dephospho-CoA kinase domain-containing protein OS=Mus musculus GN=Dcakd PE=2 SV=1	63093.2	71365.6	72932.8	158446	154718	140685	71680.6	76894.4	80645.6	158446	187086	139357	0	1	0	0	1	2
DCLK1_MOUSE	4	2	42.62	8.26e-05	2.41739	P5 KO rostral	P5 WT rostral	Serine/threonine-protein kinase DCLK1 OS=Mus musculus GN=Dclk1 PE=1 SV=1	150697	153724	149935	64326.3	56292.1	67335	171208	165633	165791	64326.3	68068.6	66699.5	0	0	0	1	0	1
DDX1_MOUSE	4	1	93.45	0.00387579	1.86731	P5 KO rostral	P5 WT rostral	ATP-dependent RNA helicase DDX1 OS=Mus musculus GN=Ddx1 PE=2 SV=1	25545.5	21101.2	25566	13296.6	14446.2	10929.3	29022.5	22735.9	28269.7	13296.6	17468.4	10826.2	2	3	4	2	3	1
DDX39_MOUSE	3	0	68.55			---	---	ATP-dependent RNA helicase DDX39 OS=Mus musculus GN=Ddx39 PE=2 SV=1	0	0	0	0	0	0	0	0	0	0	0	0	0	0	0	0	0	0
DDX3X_MOUSE	5	5	152.49	0.0530092	1.19494	P5 KO rostral	P5 WT rostral	ATP-dependent RNA helicase DDX3X OS=Mus musculus GN=Ddx3x PE=1 SV=3	410410	382367	392037	321793	298750	370985	466269	411989	433496	321793	361249	367484	3	3	4	3	6	5
DDX59_MOUSE	4	0	47.3			---	---	Probable ATP-dependent RNA helicase DDX59 OS=Mus musculus GN=Ddx59 PE=2 SV=1	0	0	0	0	0	0	0	0	0	0	0	0	0	0	0	0	0	0
DECR_MOUSE	3	3	146.15	0.000316005	1.37534	P5 KO rostral	P5 WT rostral	2,4-dienoyl-CoA reductase, mitochondrial OS=Mus musculus GN=Decr1 PE=1 SV=1	118998	119623	117865	87141	82037.8	90019.9	135195	128890	130329	87141	99200.4	89170.3	5	3	2	2	5	2
DERM_MOUSE	2	1	41.87	0.0658588	1.12302	P5 KO rostral	P5 WT rostral	Dermatopontin OS=Mus musculus GN=Dpt PE=2 SV=1	26865.1	31043.7	29516.7	26767.7	25271.2	25809.8	30521.6	33448.7	32638.2	26767.7	30558	25566.3	0	2	1	0	0	1
DESM_MOUSE	21	14	1237.7	0.729016	1.0101	P5 WT rostral	P5 KO rostral	Desmin OS=Mus musculus GN=Des PE=1 SV=3	1.59755e+06	1.58137e+06	1.52806e+06	1.64034e+06	1.51898e+06	1.59523e+06	1.81498e+06	1.70388e+06	1.68966e+06	1.64034e+06	1.83675e+06	1.58017e+06	7	10	11	10	13	9
DHE3_MOUSE	1	1	44.05	0.730707	1.01641	P5 KO rostral	P5 WT rostral	Glutamate dehydrogenase 1, mitochondrial OS=Mus musculus GN=Glud1 PE=1 SV=1	10078.8	9426.35	10348.9	10010.1	10251.2	9110.79	11450.5	10156.6	11443.3	10010.1	12395.7	9024.81	0	0	1	0	0	1
DHSA_MOUSE	9	8	402.19	8.34e-05	1.70106	P5 KO rostral	P5 WT rostral	Succinate dehydrogenase [ubiquinone] flavoprotein subunit, mitochondrial OS=Mus musculus GN=Sdha PE=1 SV=1	658120	668171	683007	412894	371441	396872	747695	719935	755236	412894	449147	393126	6	6	6	2	10	5
DHSB_MOUSE	5	2	113.07	0.00159401	1.81089	P5 KO rostral	P5 WT rostral	Succinate dehydrogenase [ubiquinone] iron-sulfur subunit, mitochondrial OS=Mus musculus GN=Sdhb PE=1 SV=1	48015.9	47217.5	44673.8	22451.2	25639.9	29167.8	54551.2	50875.5	49398.2	22451.2	31003.8	28892.5	2	2	1	1	1	2
DLDH_MOUSE	4	3	62.02	0.00106001	1.43763	P5 WT rostral	P5 KO rostral	Dihydrolipoyl dehydrogenase, mitochondrial OS=Mus musculus GN=Dld PE=1 SV=2	2.63545e+06	2.78388e+06	2.55987e+06	4.07397e+06	3.78389e+06	3.6133e+06	2.99416e+06	2.99955e+06	2.83059e+06	4.07397e+06	4.5755e+06	3.5792e+06	1	1	2	1	2	0
DMD_MOUSE	26	7	195.79	0.936531	1.00153	P5 WT rostral	P5 KO rostral	Dystrophin OS=Mus musculus GN=Dmd PE=1 SV=2	383755	365627	376961	385049	370004	373014	435987	393953	416826	385049	447410	369494	0	3	4	1	2	1
DNM1L_MOUSE	6	4	67.98	0.000260957	1.85551	P5 WT rostral	P5 KO rostral	Dynamin-1-like protein OS=Mus musculus GN=Dnm1l PE=1 SV=2	50238.9	46261.9	48097.5	83872.7	87093.7	97336.9	57076.7	49845.8	53183.9	83872.7	105314	96418.2	1	1	3	3	0	0
DPYL1_MOUSE	3	1	39.08	2.86e-05	7.64741	P5 KO rostral	P5 WT rostral	Dihydropyrimidinase-related protein 1 OS=Mus musculus GN=Crmp1 PE=1 SV=1	24595.4	27248	22142.6	3257.37	3617.64	2799.63	27943	29359	24484.2	3257.37	4374.46	2773.21	0	0	1	0	0	0
DPYL2_MOUSE	7	2	92.78	0.00134373	1.40577	P5 KO rostral	P5 WT rostral	Dihydropyrimidinase-related protein 2 OS=Mus musculus GN=Dpysl2 PE=1 SV=2	41203.2	43941.8	45774.8	31860.8	29224.2	32045.4	46811.2	47346	50615.6	31860.8	35337.9	31743	0	2	2	1	1	2
DPYL3_MOUSE	2	0	36.4			---	---	Dihydropyrimidinase-related protein 3 OS=Mus musculus GN=Dpysl3 PE=1 SV=1	0	0	0	0	0	0	0	0	0	0	0	0	0	0	0	0	0	0
DUS3_MOUSE	1	1	36.16	0.0979769	1.27482	P5 WT rostral	P5 KO rostral	Dual specificity protein phosphatase 3 OS=Mus musculus GN=Dusp3 PE=1 SV=1	12466.4	14273.6	11933.7	13446.5	17732.2	18123.3	14163.1	15379.4	13195.7	13446.5	21441.8	17952.3	0	1	2	0	1	1
DYHC1_MOUSE	27	17	143.29	0.00100111	1.4045	P5 WT rostral	P5 KO rostral	Cytoplasmic dynein 1 heavy chain 1 OS=Mus musculus GN=Dync1h1 PE=1 SV=1	587307	618185	578715	779747	866520	859644	667244	666076	639915	779747	1.0478e+06	851531	6	3	5	8	7	9
DYSF_MOUSE	11	6	91.35	0.0104937	1.1511	P5 WT rostral	P5 KO rostral	Dysferlin OS=Mus musculus GN=Dysf PE=1 SV=3	91350.7	85846.7	83894.1	101000	96777.2	102767	103784	92497.3	92766.1	101000	117023	101797	1	1	4	2	2	2
ECHA_MOUSE	20	14	1027.29	0.000345134	1.73213	P5 KO rostral	P5 WT rostral	Trifunctional enzyme subunit alpha, mitochondrial OS=Mus musculus GN=Hadha PE=1 SV=1	640970	632816	682128	400659	346558	381981	728210	681841	754265	400659	419059	378376	19	19	23	16	15	12
ECHB_MOUSE	5	5	325.98	0.000127769	1.53151	P5 KO rostral	P5 WT rostral	Trifunctional enzyme subunit beta, mitochondrial OS=Mus musculus GN=Hadhb PE=1 SV=1	450483	409740	433338	286279	281416	276936	511797	441483	479164	286279	340289	274322	6	7	4	2	5	5
ECHM_MOUSE	4	2	72.59	0.00127921	2.10052	P5 KO rostral	P5 WT rostral	Enoyl-CoA hydratase, mitochondrial OS=Mus musculus GN=Echs1 PE=1 SV=1	45738.9	59740.7	46354.6	24940	22816.4	24527.9	51964.2	64368.9	51256.7	24940	27589.6	24296.4	1	2	1	0	0	0
EF1A1_MOUSE	13	2	553.61	7.22e-05	2.39333	P5 WT rostral	P5 KO rostral	Elongation factor 1-alpha 1 OS=Mus musculus GN=Eef1a1 PE=1 SV=3	171242	183793	164622	433813	381930	427971	194549	198032	182031	433813	461830	423932	1	1	2	3	1	3
EF1A2_MOUSE	11	1	421.34	0.00213433	1.52446	P5 WT rostral	P5 KO rostral	Elongation factor 1-alpha 2 OS=Mus musculus GN=Eef1a2 PE=1 SV=1	59499.5	54296.4	61712.5	90986.8	81469.9	95098.1	67597.7	58502.8	68238.7	90986.8	98513.7	94200.6	2	2	0	0	1	1
EF1D_MOUSE	7	5	223.64	0.000182585	1.50856	P5 KO rostral	P5 WT rostral	Elongation factor 1-delta OS=Mus musculus GN=Eef1d PE=1 SV=3	183224	171350	178855	123275	116588	113738	208162	184624	197770	123275	140979	112665	2	2	1	1	2	2
EF1G_MOUSE	9	7	300.53	0.0416301	1.1229	P5 KO rostral	P5 WT rostral	Elongation factor 1-gamma OS=Mus musculus GN=Eef1g PE=1 SV=3	362209	349063	374093	316660	306395	343521	411508	376105	413654	316660	370494	340279	3	5	2	3	5	3
EF2_MOUSE	20	16	868.65	0.00592423	1.18454	P5 KO rostral	P5 WT rostral	Elongation factor 2 OS=Mus musculus GN=Eef2 PE=1 SV=2	1.12667e+06	1.02125e+06	1.08887e+06	933271	892890	906364	1.28002e+06	1.10037e+06	1.20402e+06	933271	1.07969e+06	897810	18	19	18	17	24	23
EFTU_MOUSE	7	3	147.89	0.00170263	1.50519	P5 WT rostral	P5 KO rostral	Elongation factor Tu, mitochondrial OS=Mus musculus GN=Tufm PE=1 SV=1	63390.5	70803.7	65128.2	93062.9	98957.9	107997	72018.3	76289	72015.6	93062.9	119660	106978	1	1	0	0	0	1
EH1L1_MOUSE	7	4	41.35	0.529105	1.15185	P5 WT rostral	P5 KO rostral	EH domain-binding protein 1-like protein 1 OS=Mus musculus GN=Ehbp1l1 PE=2 SV=1	141801	488926	484999	426499	431586	427069	161101	526803	536289	426499	521875	423039	0	0	1	3	2	3
EHD2_MOUSE	5	4	61.91	0.0278974	1.16896	P5 WT rostral	P5 KO rostral	EH domain-containing protein 2 OS=Mus musculus GN=Ehd2 PE=1 SV=1	182577	196420	188774	229470	230635	203598	207427	211637	208737	229470	278885	201677	2	2	1	3	3	2
EHD4_MOUSE	3	2	112.93	0.0526406	1.17972	P5 KO rostral	P5 WT rostral	EH domain-containing protein 4 OS=Mus musculus GN=Ehd4 PE=1 SV=1	24643.3	22431	26618	21321.9	19438.2	21705.8	27997.5	24168.7	29433	21321.9	23504.8	21500.9	0	1	1	1	1	2
EIF1_MOUSE	1	1	61.45	0.359531	1.18061	P5 WT rostral	P5 KO rostral	Eukaryotic translation initiation factor 1 OS=Mus musculus GN=Eif1 PE=2 SV=2	6161.15	3315.98	5144.02	5291.92	5759.59	6210.3	6999.72	3572.87	5688.01	5291.92	6964.51	6151.69	1	0	2	0	1	1
EIF3A_MOUSE	3	1	65.67	0.08426	1.26871	P5 KO rostral	P5 WT rostral	Eukaryotic translation initiation factor 3 subunit A OS=Mus musculus GN=Eif3a PE=1 SV=4	12607.8	11723.6	12544.8	8814.59	8422.38	11828.9	14323.8	12631.9	13871.4	8814.59	10184.4	11717.2	2	1	1	1	2	1
EIF3E_MOUSE	3	1	64.7	0.25945	1.16921	P5 WT rostral	P5 KO rostral	Eukaryotic translation initiation factor 3 subunit E OS=Mus musculus GN=Eif3e PE=1 SV=1	11853.3	13209.3	17253.2	17863.9	16943.2	14668.8	13466.6	14232.6	19077.8	17863.9	20487.7	14530.3	2	0	1	2	2	2
EIF3F_MOUSE	1	1	24.8	0.00454299	1.5699	P5 WT rostral	P5 KO rostral	Eukaryotic translation initiation factor 3 subunit F OS=Mus musculus GN=Eif3f PE=1 SV=1	14304.8	14608.8	14731	24448	19468.1	24601.7	16251.8	15740.5	16288.9	24448	23540.9	24369.5	0	0	0	0	1	1
EIF3J_MOUSE	1	1	78.9	0.58285	1.14419	P5 KO rostral	P5 WT rostral	Eukaryotic translation initiation factor 3 subunit J OS=Mus musculus GN=Eif3j PE=2 SV=1	11366.6	6674.76	7072.14	7370.21	6296.95	8281.51	12913.7	7191.86	7820.03	7370.21	7614.29	8203.35	1	1	0	1	0	2
EIF3L_MOUSE	7	4	66.79	0.00137857	1.66546	P5 KO rostral	P5 WT rostral	Eukaryotic translation initiation factor 3 subunit L OS=Mus musculus GN=Eif3l PE=1 SV=1	142402	144987	137753	90735.8	74711.4	89822.6	161784	156220	152320	90735.8	90341.3	88974.9	1	0	0	0	3	2
ENOA_MOUSE	19	11	1047.71	0.0134327	1.2527	P5 KO rostral	P5 WT rostral	Alpha-enolase OS=Mus musculus GN=Eno1 PE=1 SV=3	744806	831893	846904	674471	601439	658787	846179	896341	936466	674471	727262	652570	10	12	12	11	6	7
ENOB_MOUSE	20	11	1182	0.0740422	1.12145	P5 WT rostral	P5 KO rostral	Beta-enolase OS=Mus musculus GN=Eno3 PE=1 SV=3	2.15704e+06	2.37856e+06	2.37278e+06	2.65048e+06	2.40594e+06	2.69099e+06	2.45063e+06	2.56283e+06	2.6237e+06	2.65048e+06	2.90926e+06	2.66559e+06	7	11	13	12	13	11
ENPL_MOUSE	5	3	195.49	0.91632	1.00287	P5 KO rostral	P5 WT rostral	Endoplasmin OS=Mus musculus GN=Hsp90b1 PE=1 SV=2	84496.3	84974.3	83237.2	88624.2	78237.6	85123.2	95996.9	91557.4	92039.8	88624.2	94605.2	84319.9	2	0	3	0	1	1
ESYT1_MOUSE	5	2	121.01	0.00114923	2.63919	P5 WT rostral	P5 KO rostral	Extended synaptotagmin-1 OS=Mus musculus GN=Esyt1 PE=2 SV=2	19036.7	13477.3	16249.1	41382.5	48184.1	39128.3	21627.7	14521.4	17967.5	41382.5	58264.3	38759	1	1	2	1	3	1
ETFA_MOUSE	13	9	331.68	0.000811008	1.39879	P5 KO rostral	P5 WT rostral	Electron transfer flavoprotein subunit alpha, mitochondrial OS=Mus musculus GN=Etfa PE=1 SV=2	364488	336620	336473	259518	238081	244173	414098	362698	372056	259518	287889	241868	8	5	10	7	4	10
ETFB_MOUSE	2	2	74.55	0.212104	1.0732	P5 KO rostral	P5 WT rostral	Electron transfer flavoprotein subunit beta OS=Mus musculus GN=Etfb PE=1 SV=3	92648.6	96546.1	91291.4	86961.7	80279.5	94112.6	105259	104026	100946	86961.7	97074.2	93224.4	1	0	1	1	2	3
ETFD_MOUSE	8	5	138.81	0.000110163	3.04173	P5 KO rostral	P5 WT rostral	Electron transfer flavoprotein-ubiquinone oxidoreductase, mitochondrial OS=Mus musculus GN=Etfdh PE=1 SV=1	406639	336564	427643	129244	127607	128077	461985	362638	472867	129244	154302	126868	1	0	1	4	3	2
F10A1_MOUSE	5	2	87.09	0.00101382	1.91394	P5 WT rostral	P5 KO rostral	Hsc70-interacting protein OS=Mus musculus GN=St13 PE=2 SV=1	54467.4	53075.2	55718.7	116731	90543.4	105198	61880.8	57187	61611	116731	109485	104205	1	1	0	0	0	1
F13A_MOUSE	6	3	85.78	0.446978	1.4708	P5 KO rostral	P5 WT rostral	Coagulation factor XIII A chain OS=Mus musculus GN=F13a1 PE=2 SV=3	57629.9	151476	166489	81560.5	84976.4	88830.9	65473.8	163211	184096	81560.5	102754	87992.6	0	1	0	1	1	1
F16P2_MOUSE	2	1	130.4	0.010095	1.31067	P5 WT rostral	P5 KO rostral	Fructose-1,6-bisphosphatase isozyme 2 OS=Mus musculus GN=Fbp2 PE=2 SV=2	42570.3	36096.3	43489.2	54034.4	52372.3	53698.8	48364.4	38892.7	48088.3	54034.4	63328.8	53192	2	3	2	4	2	3
FABP4_MOUSE	1	0	45.08			---	---	Fatty acid-binding protein, adipocyte OS=Mus musculus GN=Fabp4 PE=1 SV=3	0	0	0	0	0	0	0	0	0	0	0	0	0	0	0	0	0	0
FABPH_MOUSE	5	3	187.28	0.00166743	1.14584	P5 KO rostral	P5 WT rostral	Fatty acid-binding protein, heart OS=Mus musculus GN=Fabp3 PE=1 SV=5	209944	222504	219316	191321	188872	188614	238519	239742	242509	191321	228385	186834	2	1	2	0	1	1
FCHO1_MOUSE	7	2	55.22	0.0190544	1.22568	P5 WT rostral	P5 KO rostral	FCH domain only protein 1 OS=Mus musculus GN=Fcho1 PE=1 SV=1	145682	148115	134870	188561	175319	161529	165510	159589	149133	188561	211997	160005	2	0	1	2	0	1
FERM2_MOUSE	4	3	31.69	0.115147	1.16151	P5 WT rostral	P5 KO rostral	Fermitin family homolog 2 OS=Mus musculus GN=Fermt2 PE=1 SV=1	55544	61744.4	53009.9	71336.3	58668.6	67797.6	63103.9	66527.8	58615.8	71336.3	70942.3	67157.8	2	2	0	1	2	1
FETA_MOUSE	7	5	241.23	0.00104749	1.27746	P5 KO rostral	P5 WT rostral	Alpha-fetoprotein OS=Mus musculus GN=Afp PE=2 SV=1	99749.8	104923	103949	79446.7	77786.3	84356.2	113326	113051	114941	79446.7	94059.4	83560	3	2	2	6	2	1
FETUA_MOUSE	2	2	135.38	0.0015091	1.40879	P5 WT rostral	P5 KO rostral	Alpha-2-HS-glycoprotein OS=Mus musculus GN=Ahsg PE=1 SV=1	148681	138954	142830	211853	186603	207980	168918	149719	157934	211853	225641	206017	1	3	2	3	6	2
FHL1_MOUSE	11	10	533.31	0.0115075	1.09295	P5 WT rostral	P5 KO rostral	Four and a half LIM domains protein 1 OS=Mus musculus GN=Fhl1 PE=2 SV=3	2.9414e+06	3.04044e+06	2.85661e+06	3.27715e+06	3.18063e+06	3.2022e+06	3.34175e+06	3.27599e+06	3.1587e+06	3.27715e+06	3.84603e+06	3.17198e+06	2	5	8	7	7	7
FIS1_MOUSE	1	1	28.46	0.0450665	1.26417	P5 KO rostral	P5 WT rostral	Mitochondrial fission 1 protein OS=Mus musculus GN=Fis1 PE=1 SV=1	9627.19	11898.8	10905	9194.24	7701.02	8758.67	10937.5	12820.6	12058.3	9194.24	9312.09	8676.01	2	1	0	1	2	0
FKBP3_MOUSE	2	2	75.15	0.00124584	1.44507	P5 WT rostral	P5 KO rostral	Peptidyl-prolyl cis-trans isomerase FKBP3 OS=Mus musculus GN=Fkbp3 PE=1 SV=2	61136	63397.2	55934	91255.3	85980.7	83550.9	69457	68308.7	61849.1	91255.3	103968	82762.4	1	2	0	2	1	0
FLNA_MOUSE	11	6	267.4	0.117954	1.09391	P5 WT rostral	P5 KO rostral	Filamin-A OS=Mus musculus GN=Flna PE=1 SV=4	1.70841e+06	1.82561e+06	1.7516e+06	1.98821e+06	1.77654e+06	2.01727e+06	1.94094e+06	1.96705e+06	1.93683e+06	1.98821e+06	2.14819e+06	1.99824e+06	5	4	2	6	5	7
FLNC_MOUSE	54	39	2162.22	0.022245	1.12176	P5 KO rostral	P5 WT rostral	Filamin-C OS=Mus musculus GN=Flnc PE=1 SV=3	4.08111e+06	3.97525e+06	3.96568e+06	3.72909e+06	3.36516e+06	3.62284e+06	4.63658e+06	4.28321e+06	4.38506e+06	3.72909e+06	4.06916e+06	3.58865e+06	39	26	29	22	34	28
FRIL1_MOUSE	4	4	147.69	0.000753705	1.50291	P5 KO rostral	P5 WT rostral	Ferritin light chain 1 OS=Mus musculus GN=Ftl1 PE=1 SV=2	245800	243364	255514	169319	151986	174188	279256	262217	282536	169319	183782	172544	2	4	4	3	4	0
FUMH_MOUSE	6	3	235.86	0.00768186	1.45051	P5 KO rostral	P5 WT rostral	Fumarate hydratase, mitochondrial OS=Mus musculus GN=Fh PE=1 SV=2	157942	142963	146818	105200	89759.2	113707	179439	154038	162344	105200	108537	112634	4	4	4	2	2	2
G3P_MOUSE	15	13	662.51	0.00205045	1.30693	P5 KO rostral	P5 WT rostral	Glyceraldehyde-3-phosphate dehydrogenase OS=Mus musculus GN=Gapdh PE=1 SV=2	8.37787e+06	8.3817e+06	7.71366e+06	6.38348e+06	5.92876e+06	6.41344e+06	9.51815e+06	9.03104e+06	8.5294e+06	6.38348e+06	7.16907e+06	6.35292e+06	19	13	21	14	8	19
G6PI_MOUSE	8	6	245.68	6.92e-06	1.98112	P5 KO rostral	P5 WT rostral	Glucose-6-phosphate isomerase OS=Mus musculus GN=Gpi PE=1 SV=4	1.52173e+06	1.61218e+06	1.59904e+06	792490	780103	816436	1.72885e+06	1.73708e+06	1.76814e+06	792490	943303	808731	5	6	4	6	8	6
GAMT_MOUSE	3	2	60.87	0.0124956	1.14711	P5 WT rostral	P5 KO rostral	Guanidinoacetate N-methyltransferase OS=Mus musculus GN=Gamt PE=1 SV=1	47409.2	45312.1	48469	56443.1	53703.3	51814.7	53861.9	48822.5	53594.7	56443.1	64938.2	51325.7	2	0	1	4	1	1
GANAB_MOUSE	5	3	31.05	4.67e-05	1.54819	P5 WT rostral	P5 KO rostral	Neutral alpha-glucosidase AB OS=Mus musculus GN=Ganab PE=1 SV=1	300497	295229	305519	474508	445809	474983	341397	318101	337828	474508	539074	470500	3	1	3	1	4	1
GATM_MOUSE	2	1	69.31	0.0112545	1.76591	P5 KO rostral	P5 WT rostral	Glycine amidinotransferase, mitochondrial OS=Mus musculus GN=Gatm PE=1 SV=1	14399.8	13072.6	13555.2	6289.44	7224.87	9718.75	16359.7	14085.3	14988.7	6289.44	8736.33	9627.03	0	1	1	0	0	1
GBB1_MOUSE	1	1	29.04	1.08e-05	11.0884	P5 KO rostral	P5 WT rostral	Guanine nucleotide-binding protein G(I)/G(S)/G(T) subunit beta-1 OS=Mus musculus GN=Gnb1 PE=1 SV=3	23884.9	22687.2	20140.8	1819.3	1895.44	2301.74	27135.8	24444.9	22270.8	1819.3	2291.97	2280.02	1	0	0	0	0	0
GBLP_MOUSE	9	9	300.91	0.00682037	1.27593	P5 WT rostral	P5 KO rostral	Guanine nucleotide-binding protein subunit beta-2-like 1 OS=Mus musculus GN=Gnb2l1 PE=1 SV=3	246257	235099	242051	316971	280896	325149	279774	253312	267649	316971	339660	322080	3	4	5	7	7	4
GDIB_MOUSE	6	6	199.6	0.0674995	1.29811	P5 WT rostral	P5 KO rostral	Rab GDP dissociation inhibitor beta OS=Mus musculus GN=Gdi2 PE=1 SV=1	331609	472748	427281	542865	504964	550973	376743	509372	472467	542865	610604	545773	3	4	3	3	3	5
GDIR1_MOUSE	2	2	83.72	6.19e-05	1.6974	P5 KO rostral	P5 WT rostral	Rho GDP-dissociation inhibitor 1 OS=Mus musculus GN=Arhgdia PE=1 SV=3	88555.9	88204.2	93859	53409.2	50963	55059.6	100609	95037.5	103785	53409.2	61624.7	54539.9	1	1	1	1	0	0
GELS_MOUSE	8	5	122.16	1.28e-05	2.90134	P5 WT rostral	P5 KO rostral	Gelsolin OS=Mus musculus GN=Gsn PE=1 SV=3	148339	135778	138888	384946	427091	415250	168529	146297	153576	384946	516440	411331	2	2	1	4	2	3
GPD1L_MOUSE	4	3	46.57	0.00847695	1.28739	P5 WT rostral	P5 KO rostral	Glycerol-3-phosphate dehydrogenase 1-like protein OS=Mus musculus GN=Gpd1l PE=1 SV=2	36475.9	40424.1	39435.7	51103.1	45915.8	52750.8	41440.5	43555.8	43606.1	51103.1	55521.5	52253	1	1	0	1	0	1
GRP75_MOUSE	5	3	170.83	0.000559054	1.82452	P5 KO rostral	P5 WT rostral	Stress-70 protein, mitochondrial OS=Mus musculus GN=Hspa9 PE=1 SV=2	54614.4	54907.3	50782.8	28895	26707.1	32259.3	62047.8	59161.1	56153.2	28895	32294.3	31954.9	2	2	2	1	0	3
GRP78_MOUSE	12	7	434.71	0.307457	1.04831	P5 KO rostral	P5 WT rostral	78 kDa glucose-regulated protein OS=Mus musculus GN=Hspa5 PE=1 SV=3	277982	250185	249813	254985	239802	247339	315817	269568	276231	254985	289969	245005	3	2	3	3	7	1
GSTM1_MOUSE	4	1	67.95	0.0477728	2.36165	P5 WT rostral	P5 KO rostral	Glutathione S-transferase Mu 1 OS=Mus musculus GN=Gstm1 PE=1 SV=2	1176.81	2610.56	3483.05	4884.32	6579.75	5706.1	1336.98	2812.8	3851.39	4884.32	7956.25	5652.24	0	0	0	1	1	2
GSTM2_MOUSE	2	0	63.02			---	---	Glutathione S-transferase Mu 2 OS=Mus musculus GN=Gstm2 PE=1 SV=2	0	0	0	0	0	0	0	0	0	0	0	0	0	0	0	0	0	0
GSTM6_MOUSE	2	0	42.87			---	---	Glutathione S-transferase Mu 6 OS=Mus musculus GN=Gstm6 PE=2 SV=3	0	0	0	0	0	0	0	0	0	0	0	0	0	0	0	0	0	0
H10_MOUSE	2	0	68.84			---	---	Histone H1.0 OS=Mus musculus GN=H1f0 PE=2 SV=4	0	0	0	0	0	0	0	0	0	0	0	0	0	0	0	0	0	0
H11_MOUSE	2	1	109.95	0.000210066	1.92557	P5 KO rostral	P5 WT rostral	Histone H1.1 OS=Mus musculus GN=Hist1h1a PE=2 SV=2	31516.4	35034	31276.4	16092.1	16601.4	18110.5	35806	37748.1	34583.9	16092.1	20074.5	17939.6	0	0	1	0	0	0
H12_MOUSE	4	1	171.77	0.000139125	1.75307	P5 KO rostral	P5 WT rostral	Histone H1.2 OS=Mus musculus GN=Hist1h1c PE=1 SV=2	401822	425099	399777	242949	239007	217787	456513	458032	442054	242949	289008	215731	1	1	1	1	1	0
H14_MOUSE	4	1	150.4	0.0530113	1.29236	P5 KO rostral	P5 WT rostral	Histone H1.4 OS=Mus musculus GN=Hist1h1e PE=1 SV=2	21948.2	27882.7	20829.6	17609	18524.3	18542.4	24935.5	30042.8	23032.4	17609	22399.7	18367.4	1	0	0	0	0	0
H2A1F_MOUSE	4	3	178.89	2.19e-06	1.65702	P5 WT rostral	P5 KO rostral	Histone H2A type 1-F OS=Mus musculus GN=Hist1h2af PE=1 SV=3	1.3182e+06	1.35711e+06	1.34126e+06	2.25549e+06	2.21425e+06	2.18582e+06	1.49761e+06	1.46225e+06	1.48311e+06	2.25549e+06	2.67747e+06	2.16519e+06	4	2	4	2	1	1
H2B1C_MOUSE	11	9	590.65	0.000259633	1.31434	P5 KO rostral	P5 WT rostral	Histone H2B type 1-C/E/G OS=Mus musculus GN=Hist1h2bc PE=1 SV=3	3.2011e+06	3.3583e+06	3.31761e+06	2.51637e+06	2.42553e+06	2.57291e+06	3.63679e+06	3.61847e+06	3.66845e+06	2.51637e+06	2.93296e+06	2.54863e+06	9	10	8	5	6	9
H31_MOUSE	4	1	75.61	0.000479948	1.64483	P5 WT rostral	P5 KO rostral	Histone H3.1 OS=Mus musculus GN=Hist1h3a PE=1 SV=2	20048.4	18955.8	18280.6	33529.1	29251.3	31443.1	22777.1	20424.3	20213.8	33529.1	35370.8	31146.3	0	0	0	2	2	2
H32_MOUSE	5	2	187.04	0.00402851	1.42783	P5 WT rostral	P5 KO rostral	Histone H3.2 OS=Mus musculus GN=Hist1h3b PE=1 SV=2	120608	123892	126473	159566	175198	194921	137023	133490	139847	159566	211850	193082	2	6	5	4	7	6
H33_MOUSE	4	1	242.43	0.179397	1.2681	P5 WT rostral	P5 KO rostral	Histone H3.3 OS=Mus musculus GN=H3f3a PE=1 SV=2	88823.1	98459.1	112755	140018	97957.1	142502	100913	106087	124679	140018	118450	141157	3	1	4	3	3	4
H4_MOUSE	4	2	167.3	0.885013	1.00465	P5 WT rostral	P5 KO rostral	Histone H4 OS=Mus musculus GN=Hist1h4a PE=1 SV=2	183467	186124	166723	182535	181072	175201	208438	200543	184355	182535	218953	173547	1	0	1	1	1	3
HBA_MOUSE	8	6	416.03	2.44e-05	1.71954	P5 WT rostral	P5 KO rostral	Hemoglobin subunit alpha OS=Mus musculus GN=Hba PE=1 SV=2	7.11853e+06	6.91766e+06	7.05348e+06	1.24647e+07	1.15546e+07	1.22452e+07	8.08741e+06	7.45357e+06	7.7994e+06	1.24647e+07	1.39718e+07	1.21297e+07	6	5	6	16	8	11
HBB1_MOUSE	13	5	904.33	0.521451	1.02413	P5 KO rostral	P5 WT rostral	Hemoglobin subunit beta-1 OS=Mus musculus GN=Hbb-b1 PE=1 SV=2	2.02618e+06	2.08021e+06	1.92403e+06	2.01172e+06	1.86485e+06	2.01179e+06	2.30196e+06	2.24137e+06	2.1275e+06	2.01172e+06	2.25498e+06	1.9928e+06	7	4	1	4	3	5
HBB2_MOUSE	12	6	702.27	0.00150985	1.23143	P5 KO rostral	P5 WT rostral	Hemoglobin subunit beta-2 OS=Mus musculus GN=Hbb-b2 PE=1 SV=2	1.04129e+06	994084	1.00954e+06	833203	787694	851771	1.18302e+06	1.0711e+06	1.11631e+06	833203	952481	843732	4	2	5	5	2	5
HCD2_MOUSE	4	4	117.33	0.0958259	1.06491	P5 WT rostral	P5 KO rostral	3-hydroxyacyl-CoA dehydrogenase type-2 OS=Mus musculus GN=Hsd17b10 PE=1 SV=4	149605	149213	157208	166722	164386	154517	169967	160773	173833	166722	198776	153059	3	4	6	7	3	3
HCDH_MOUSE	4	4	177.62	0.0851824	1.15863	P5 WT rostral	P5 KO rostral	Hydroxyacyl-coenzyme A dehydrogenase, mitochondrial OS=Mus musculus GN=Hadh PE=1 SV=2	274129	266614	297977	338033	289771	343960	311439	287269	329488	338033	350392	340714	3	6	5	8	7	8
HHATL_MOUSE	2	1	47.84	0.00778701	1.66821	P5 WT rostral	P5 KO rostral	Protein-cysteine N-palmitoyltransferase HHAT-like protein OS=Mus musculus GN=Hhatl PE=1 SV=2	9929.04	13288.5	10239.1	20153.7	16994.9	18664.2	11280.4	14318	11321.9	20153.7	20550.3	18488	2	2	0	2	2	2
HINT1_MOUSE	2	1	81.16	0.0103686	1.53283	P5 KO rostral	P5 WT rostral	Histidine triad nucleotide-binding protein 1 OS=Mus musculus GN=Hint1 PE=1 SV=3	20957.4	18145.7	19065.1	14765.7	11073.1	12109.4	23809.9	19551.5	21081.3	14765.7	13389.6	11995.1	1	0	0	0	0	0
HMGCL_MOUSE	4	2	48.67	0.274112	1.70375	P5 WT rostral	P5 KO rostral	Hydroxymethylglutaryl-CoA lyase, mitochondrial OS=Mus musculus GN=Hmgcl PE=1 SV=1	14069.9	113989	114989	138613	132645	142836	15985	122820	127149	138613	160394	141488	0	1	1	0	0	0
HMGN2_MOUSE	1	1	45.7	0.000467071	3211.34	P5 KO rostral	P5 WT rostral	Non-histone chromosomal protein HMG-17 OS=Mus musculus GN=Hmgn2 PE=1 SV=2	7203.87	5180.41	5866.25	5.68315	0	0	8184.37	5581.74	6486.62	5.68315	0	0	1	1	0	0	0	0
HNRH1_MOUSE	4	3	210.04	0.0095018	1.2411	P5 KO rostral	P5 WT rostral	Heterogeneous nuclear ribonucleoprotein H OS=Mus musculus GN=Hnrnph1 PE=1 SV=3	98327.2	87652	88395.9	75660.9	69693.5	75719.5	111710	94442.4	97744	75660.9	84273.6	75004.9	1	3	0	1	2	0
HNRPD_MOUSE	5	3	153.76	0.112616	1.13042	P5 KO rostral	P5 WT rostral	Heterogeneous nuclear ribonucleoprotein D0 OS=Mus musculus GN=Hnrnpd PE=1 SV=2	70919.6	75687.3	66276.4	67710	57512.6	63100.1	80572.2	81550.9	73285.3	67710	69544.4	62504.6	0	2	1	0	1	1
HNRPF_MOUSE	4	2	243.13	0.00287294	1.42293	P5 KO rostral	P5 WT rostral	Heterogeneous nuclear ribonucleoprotein F OS=Mus musculus GN=Hnrnpf PE=1 SV=3	53427.6	53922.3	60637.6	41938	39025.8	37093.5	60699.5	58099.7	67050.2	41938	47190.2	36743.4	1	1	3	2	2	2
HNRPK_MOUSE	9	7	441.65	0.601326	1.01191	P5 KO rostral	P5 WT rostral	Heterogeneous nuclear ribonucleoprotein K OS=Mus musculus GN=Hnrnpk PE=1 SV=1	232247	228874	232430	223411	223801	238177	263857	246605	257010	223411	270621	235929	4	8	6	3	4	4
HNRPL_MOUSE	3	2	107.12	0.0151925	2.42718	P5 KO rostral	P5 WT rostral	Heterogeneous nuclear ribonucleoprotein L OS=Mus musculus GN=Hnrnpl PE=1 SV=2	59301.2	49211	52906.9	14913	19624.7	31967	67372.5	53023.4	58502	14913	23730.3	31665.3	2	0	3	1	0	1
HNRPQ_MOUSE	2	1	51.36	0.0323788	1.16108	P5 KO rostral	P5 WT rostral	Heterogeneous nuclear ribonucleoprotein Q OS=Mus musculus GN=Syncrip PE=1 SV=2	10975.5	12036.7	11773.1	10567.7	9298.67	10093	12469.4	12969.2	13018.2	10567.7	11244	9997.71	0	0	0	1	0	1
HPRT_MOUSE	2	1	38.47	0.0313979	1.79166	P5 WT rostral	P5 KO rostral	Hypoxanthine-guanine phosphoribosyltransferase OS=Mus musculus GN=Hprt1 PE=1 SV=3	1657.04	1677.91	2239.71	3790.63	2435.08	3762.19	1882.57	1807.9	2476.56	3790.63	2944.5	3726.68	0	0	0	0	0	1
HS90A_MOUSE	10	3	326.05	0.000770526	1.42429	P5 WT rostral	P5 KO rostral	Heat shock protein HSP 90-alpha OS=Mus musculus GN=Hsp90aa1 PE=1 SV=4	72318.3	75354.3	70441.9	109005	97351.6	104301	82161.3	81192.1	77891.3	109005	117718	103317	0	3	2	3	2	3
HS90B_MOUSE	17	8	600.51	6.45e-05	1.42016	P5 WT rostral	P5 KO rostral	Heat shock protein HSP 90-beta OS=Mus musculus GN=Hsp90ab1 PE=1 SV=2	609230	581895	585433	860128	819229	843644	692151	626974	647344	860128	990614	835682	7	6	7	8	2	5
HSP74_MOUSE	6	3	140.24	0.552109	1.03727	P5 WT rostral	P5 KO rostral	Heat shock 70 kDa protein 4 OS=Mus musculus GN=Hspa4 PE=1 SV=1	177298	155285	164619	166436	163183	186112	201430	167315	182027	166436	197322	184356	0	2	0	3	2	1
HSP7C_MOUSE	20	14	988.61	0.000435231	1.20231	P5 KO rostral	P5 WT rostral	Heat shock cognate 71 kDa protein OS=Mus musculus GN=Hspa8 PE=1 SV=1	1.40419e+06	1.42604e+06	1.36691e+06	1.16629e+06	1.13824e+06	1.18637e+06	1.59531e+06	1.53652e+06	1.51147e+06	1.16629e+06	1.37636e+06	1.17518e+06	14	7	6	7	6	10
HSPB1_MOUSE	7	5	341.82	0.00231724	1.57341	P5 KO rostral	P5 WT rostral	Heat shock protein beta-1 OS=Mus musculus GN=Hspb1 PE=1 SV=3	770450	903158	883027	572641	497110	555149	875313	973127	976409	572641	601107	549910	3	4	3	2	1	2
HSPB2_MOUSE	4	2	108.79	0.768772	1.02435	P5 WT rostral	P5 KO rostral	Heat shock protein beta-2 OS=Mus musculus GN=Hspb2 PE=2 SV=1	47060.7	49592.9	39678.7	47940	42198.7	49513.9	53466	53434.9	43874.8	47940	51026.8	49046.7	4	1	3	2	0	2
HXK2_MOUSE	4	3	104.5	0.000442851	1.34485	P5 KO rostral	P5 WT rostral	Hexokinase-2 OS=Mus musculus GN=Hk2 PE=1 SV=1	64274.2	61384	67564.5	47912.5	47698.1	48065.9	73022.4	66139.5	74709.6	47912.5	57676.6	47612.3	2	3	3	2	3	2
IDH3A_MOUSE	8	6	246.02	0.00139116	1.40372	P5 KO rostral	P5 WT rostral	Isocitrate dehydrogenase [NAD] subunit alpha, mitochondrial OS=Mus musculus GN=Idh3a PE=1 SV=1	275352	289755	275570	212310	185252	201330	312829	312203	304712	212310	224008	199430	2	4	0	1	3	2
IDH3G_MOUSE	5	3	96.7	0.532001	1.02495	P5 KO rostral	P5 WT rostral	Isocitrate dehydrogenase [NAD] subunit gamma, mitochondrial OS=Mus musculus GN=Idh3g PE=1 SV=1	99888.4	94379.4	94799.5	94459.1	88558.8	99011.5	113484	101691	104825	94459.1	107085	98077	3	2	2	4	3	1
IDHP_MOUSE	13	10	576.8	0.00519312	1.14924	P5 KO rostral	P5 WT rostral	Isocitrate dehydrogenase [NADP], mitochondrial OS=Mus musculus GN=Idh2 PE=1 SV=3	659682	660734	629412	580604	544338	571689	749469	711922	695974	580604	658215	566293	5	5	9	1	6	4
IF2A_MOUSE	5	2	62.83	0.0378314	1.24027	P5 KO rostral	P5 WT rostral	Eukaryotic translation initiation factor 2 subunit 1 OS=Mus musculus GN=Eif2s1 PE=1 SV=3	37669.8	36040.6	34690.6	31749.9	25404.8	30246.7	42796.9	38832.7	38359.2	31749.9	30719.5	29961.3	0	1	0	1	1	0
IF4A1_MOUSE	3	0	143.77			---	---	Eukaryotic initiation factor 4A-I OS=Mus musculus GN=Eif4a1 PE=2 SV=1	0	0	0	0	0	0	0	0	0	0	0	0	0	0	0	0	0	0
IF4A2_MOUSE	3	0	148.38			---	---	Eukaryotic initiation factor 4A-II OS=Mus musculus GN=Eif4a2 PE=2 SV=2	0	0	0	0	0	0	0	0	0	0	0	0	0	0	0	0	0	0
IF4G1_MOUSE	7	3	33.12	2.55e-05	3.51969	P5 WT rostral	P5 KO rostral	Eukaryotic translation initiation factor 4 gamma 1 OS=Mus musculus GN=Eif4g1 PE=1 SV=1	23016.6	21498.4	23082.8	72253.7	86596.4	79072.9	26149.3	23163.9	25523.9	72253.7	104713	78326.6	2	1	2	1	0	2
IF5A1_MOUSE	2	2	37.56	0.0471702	1.20164	P5 WT rostral	P5 KO rostral	Eukaryotic translation initiation factor 5A-1 OS=Mus musculus GN=Eif5a PE=1 SV=2	60411	66260.8	62330.1	73676	69220.5	84215.9	68633.4	71394.1	68921.7	73676	83701.6	83421.1	2	3	0	1	0	1
ILEUA_MOUSE	4	3	122.2	0.000805747	1.5039	P5 KO rostral	P5 WT rostral	Leukocyte elastase inhibitor A OS=Mus musculus GN=Serpinb1a PE=1 SV=1	85222.2	77222.8	80182.7	52051	51743.7	57537.9	96821.5	83205.3	88662.3	52051	62568.6	56994.8	3	3	3	0	1	2
IMA3_MOUSE	2	2	30.83	0.757803	1.01379	P5 WT rostral	P5 KO rostral	Importin subunit alpha-3 OS=Mus musculus GN=Kpna3 PE=1 SV=1	96306.4	89679.2	81741.2	91068.3	89087.4	91263.2	109414	96626.7	90385.5	91068.3	107725	90401.9	0	0	0	1	1	0
IMB1_MOUSE	2	2	46.91	0.00869228	1.33835	P5 WT rostral	P5 KO rostral	Importin subunit beta-1 OS=Mus musculus GN=Kpnb1 PE=1 SV=1	14061.5	12539.7	13050.7	19507.2	16891	16670	15975.4	13511.2	14430.9	19507.2	20424.6	16512.7	2	2	1	4	2	2
IPO5_MOUSE	6	4	63.41	1.33e-06	6.12768	P5 WT rostral	P5 KO rostral	Importin-5 OS=Mus musculus GN=Ipo5 PE=1 SV=3	121851	113566	107387	682217	717982	700396	138436	122364	118743	682217	868185	693786	2	2	0	0	1	1
IPO7_MOUSE	3	2	30.29	0.163213	1.13672	P5 WT rostral	P5 KO rostral	Importin-7 OS=Mus musculus GN=Ipo7 PE=1 SV=2	42202.5	36365.3	41921.7	46044.3	41036.5	49882.4	47946.5	39182.6	46355.1	46044.3	49621.5	49411.6	1	0	0	1	0	0
ITB1_MOUSE	2	1	24.66	0.247325	1.52433	P5 KO rostral	P5 WT rostral	Integrin beta-1 OS=Mus musculus GN=Itgb1 PE=1 SV=1	4163.93	4381.13	8336.6	3984.44	2404.08	4686.28	4730.67	4720.54	9218.21	3984.44	2907.02	4642.06	2	0	0	0	1	1
K1C10_MOUSE	3	2	35.95	0.884643	1.00793	P5 KO rostral	P5 WT rostral	Keratin, type I cytoskeletal 10 OS=Mus musculus GN=Krt10 PE=1 SV=3	59301.5	54169.7	60280.1	55305.4	53551.4	63527.3	67372.8	58366.3	66654.9	55305.4	64754.5	62927.8	2	3	1	2	2	0
K1C14_MOUSE	2	0	33.43			---	---	Keratin, type I cytoskeletal 14 OS=Mus musculus GN=Krt14 PE=1 SV=2	0	0	0	0	0	0	0	0	0	0	0	0	0	0	0	0	0	0
K1C15_MOUSE	4	2	44.06	2.99e-05	1.9571	P5 KO rostral	P5 WT rostral	Keratin, type I cytoskeletal 15 OS=Mus musculus GN=Krt15 PE=1 SV=2	526388	519629	510112	267515	250052	277555	598033	559886	564057	267515	302364	274935	0	0	2	0	0	0
K1C16_MOUSE	4	1	48.72	0.0553167	1.19601	P5 KO rostral	P5 WT rostral	Keratin, type I cytoskeletal 16 OS=Mus musculus GN=Krt16 PE=1 SV=3	6988.69	6256.72	6868.18	5333.53	6272.62	5211.08	7939.89	6741.43	7594.51	5333.53	7584.87	5161.9	0	0	0	0	0	1
K2C1_MOUSE	4	1	116.98	5.01e-05	2.04144	P5 WT rostral	P5 KO rostral	Keratin, type II cytoskeletal 1 OS=Mus musculus GN=Krt1 PE=1 SV=4	46915.8	50240.4	45041.7	100884	93829.5	95575.7	53301.3	54132.6	49805	100884	113459	94673.7	0	0	0	1	0	1
K2C6A_MOUSE	3	1	96.07	1.54e-05	2.85537	P5 WT rostral	P5 KO rostral	Keratin, type II cytoskeletal 6A OS=Mus musculus GN=Krt6a PE=2 SV=3	21836.2	21963.8	22782.5	64202.7	58687.4	67227.6	24808.3	23665.4	25191.9	64202.7	70965	66593.2	0	0	0	1	0	1
K6PF_MOUSE	14	11	481.32	0.00240016	1.27341	P5 WT rostral	P5 KO rostral	6-phosphofructokinase, muscle type OS=Mus musculus GN=Pfkm PE=1 SV=3	448874	488613	471306	615283	568078	610613	509968	526467	521148	615283	686921	604851	3	3	4	8	6	4
KAD1_MOUSE	6	6	349.12	0.00929655	1.14826	P5 WT rostral	P5 KO rostral	Adenylate kinase isoenzyme 1 OS=Mus musculus GN=Ak1 PE=1 SV=1	419357	408342	411257	493791	449021	479833	476435	439976	454749	493791	542957	475305	3	3	1	5	8	7
KAD2_MOUSE	2	1	78.4	0.0193562	1.18196	P5 KO rostral	P5 WT rostral	Adenylate kinase 2, mitochondrial OS=Mus musculus GN=Ak2 PE=1 SV=5	43589.2	43016.3	46998.8	38993.1	35114.9	38928.5	49522	46348.8	51969.1	38993.1	42461	38561.1	3	2	2	3	1	3
KBTB5_MOUSE	10	4	303.96	2.22e-05	3.37746	P5 KO rostral	P5 WT rostral	Kelch repeat and BTB domain-containing protein 5 OS=Mus musculus GN=Kbtbd5 PE=2 SV=1	626922	560879	649123	187688	170494	185695	712251	604330	717769	187688	206162	183942	3	6	3	2	2	3
KCRB_MOUSE	5	3	50.55	0.0112881	1.28653	P5 WT rostral	P5 KO rostral	Creatine kinase B-type OS=Mus musculus GN=Ckb PE=1 SV=1	99605.4	115889	104426	146609	130321	134658	113162	124867	115469	146609	157584	133387	0	0	0	1	1	2
KCRM_MOUSE	18	11	842.93	0.0411271	1.11119	P5 WT rostral	P5 KO rostral	Creatine kinase M-type OS=Mus musculus GN=Ckm PE=1 SV=1	5.0073e+06	4.71001e+06	4.82299e+06	5.4583e+06	5.07527e+06	5.62351e+06	5.68883e+06	5.0749e+06	5.33303e+06	5.4583e+06	6.13704e+06	5.57044e+06	18	18	15	18	18	21
KCRS_MOUSE	5	3	108.31	0.190554	1.05722	P5 KO rostral	P5 WT rostral	Creatine kinase S-type, mitochondrial OS=Mus musculus GN=Ckmt2 PE=1 SV=1	252277	260994	267153	257940	231544	248702	286613	281214	295406	257940	279984	246355	2	1	1	1	1	0
KPYM_MOUSE	21	18	927.14	0.000111846	1.41816	P5 KO rostral	P5 WT rostral	Pyruvate kinase isozymes M1/M2 OS=Mus musculus GN=Pkm2 PE=1 SV=4	2.28671e+06	2.29942e+06	2.28528e+06	1.6566e+06	1.54163e+06	1.64707e+06	2.59795e+06	2.47756e+06	2.52696e+06	1.6566e+06	1.86415e+06	1.63153e+06	13	18	15	11	15	9
LA_MOUSE	3	3	65.59	0.0410675	1.1851	P5 KO rostral	P5 WT rostral	Lupus La protein homolog OS=Mus musculus GN=Ssb PE=2 SV=1	43515.6	42278.2	45203.2	38266	32968	39302.6	49438.4	45553.5	49983.5	38266	39865	38931.7	0	2	0	1	1	1
LDB3_MOUSE	8	6	373.62	0.000891366	1.44022	P5 KO rostral	P5 WT rostral	LIM domain-binding protein 3 OS=Mus musculus GN=Ldb3 PE=1 SV=1	355028	354233	331998	246666	224719	251601	403350	381676	367108	246666	271731	249227	3	5	2	2	2	3
LDHA_MOUSE	16	12	858.45	0.0810068	1.15518	P5 KO rostral	P5 WT rostral	L-lactate dehydrogenase A chain OS=Mus musculus GN=Ldha PE=1 SV=3	1.33771e+06	1.57588e+06	1.59147e+06	1.31085e+06	1.24279e+06	1.34623e+06	1.51979e+06	1.69796e+06	1.75978e+06	1.31085e+06	1.50278e+06	1.33353e+06	13	12	14	15	15	10
LDHB_MOUSE	4	0	150.64			---	---	L-lactate dehydrogenase B chain OS=Mus musculus GN=Ldhb PE=1 SV=2	0	0	0	0	0	0	0	0	0	0	0	0	0	0	0	0	0	0
LEG1_MOUSE	5	4	112.47	0.423227	1.18642	P5 KO rostral	P5 WT rostral	Galectin-1 OS=Mus musculus GN=Lgals1 PE=1 SV=3	302013	509949	470590	347112	372365	361554	343119	549456	520355	347112	450264	358142	4	4	6	2	5	4
LMCD1_MOUSE	3	0	70.68			---	---	LIM and cysteine-rich domains protein 1 OS=Mus musculus GN=Lmcd1 PE=2 SV=1	0	0	0	0	0	0	0	0	0	0	0	0	0	0	0	0	0	0
LMNA_MOUSE	13	7	567.31	0.000218636	1.20972	P5 KO rostral	P5 WT rostral	Lamin-A/C OS=Mus musculus GN=Lmna PE=1 SV=2	311649	306622	315785	254143	254243	263737	354067	330376	349180	254143	307432	261248	3	2	5	3	5	1
LPPRC_MOUSE	11	7	56.5	9.89e-05	1.39494	P5 WT rostral	P5 KO rostral	Leucine-rich PPR motif-containing protein, mitochondrial OS=Mus musculus GN=Lrpprc PE=1 SV=2	116172	117349	116728	161975	157369	169232	131984	126441	129073	161975	190292	167635	1	3	1	3	5	2
LUM_MOUSE	8	6	293.53	1.53e-06	5.87174	P5 KO rostral	P5 WT rostral	Lumican OS=Mus musculus GN=Lum PE=1 SV=2	950508	892144	875455	163042	146436	153436	1.07988e+06	961260	968037	163042	177071	151988	6	10	9	6	2	3
LYRIC_MOUSE	3	1	51.19	0.519113	1.10762	P5 KO rostral	P5 WT rostral	Protein LYRIC OS=Mus musculus GN=Mtdh PE=1 SV=1	3315.83	2328.14	2923.88	2774.71	2864.32	2096.34	3767.14	2508.5	3233.09	2774.71	3463.55	2076.56	0	0	0	0	1	0
M2OM_MOUSE	3	1	55.22	0.16054	1.31078	P5 KO rostral	P5 WT rostral	Mitochondrial 2-oxoglutarate/malate carrier protein OS=Mus musculus GN=Slc25a11 PE=1 SV=3	5860.45	4094.42	5681.31	4862.13	3469.36	3597.41	6658.1	4411.62	6282.12	4862.13	4195.16	3563.46	0	0	0	0	0	1
MACD1_MOUSE	1	0	25.64			---	---	MACRO domain-containing protein 1 OS=Mus musculus GN=Macrod1 PE=2 SV=2	0	0	0	0	0	0	0	0	0	0	0	0	0	0	0	0	0	0
MATR3_MOUSE	3	3	89.83	8.52e-05	3.29489	P5 WT rostral	P5 KO rostral	Matrin-3 OS=Mus musculus GN=Matr3 PE=1 SV=1	40259.6	32379.4	38004.5	121859	128634	114065	45739.3	34887.8	42023.5	121859	155545	112989	1	3	3	2	0	1
MDHC_MOUSE	7	6	266.53	0.000916693	1.42228	P5 KO rostral	P5 WT rostral	Malate dehydrogenase, cytoplasmic OS=Mus musculus GN=Mdh1 PE=1 SV=3	713387	649412	640807	479008	449804	479912	810484	699723	708574	479008	543905	475383	5	2	1	1	3	2
MDHM_MOUSE	16	13	743.06	6.2e-05	1.13971	P5 KO rostral	P5 WT rostral	Malate dehydrogenase, mitochondrial OS=Mus musculus GN=Mdh2 PE=1 SV=3	2.95659e+06	2.94535e+06	2.953e+06	2.61585e+06	2.55274e+06	2.60085e+06	3.35901e+06	3.17353e+06	3.26529e+06	2.61585e+06	3.08678e+06	2.57631e+06	7	12	15	9	8	9
ME11A_MOUSE	2	1	33.8	0.0630106	1.39155	P5 WT rostral	P5 KO rostral	Methyltransferase-like protein 11A OS=Mus musculus GN=Mettl11a PE=2 SV=3	2218.7	1806.15	1594.13	3063.38	2291.36	2464.37	2520.68	1946.07	1762.72	3063.38	2770.72	2441.11	0	0	0	0	0	1
MIF_MOUSE	4	4	200.35	0.000114509	1.32557	P5 KO rostral	P5 WT rostral	Macrophage migration inhibitory factor OS=Mus musculus GN=Mif PE=1 SV=2	862856	873952	863826	674905	653626	633367	980296	941658	955178	674905	790367	627389	1	3	1	1	1	2
MIME_MOUSE	3	1	160.97	0.511062	1.05979	P5 KO rostral	P5 WT rostral	Mimecan OS=Mus musculus GN=Ogn PE=2 SV=1	37391.3	43039	42267	36391.4	35024.6	44359.2	42480.5	46373.2	46736.8	36391.4	42351.8	43940.6	2	2	3	3	2	3
MLRS_MOUSE	15	15	1026.06	0.000430981	1.35554	P5 KO rostral	P5 WT rostral	Myosin regulatory light chain 2, skeletal muscle isoform OS=Mus musculus GN=Mylpf PE=1 SV=3	8.99555e+06	8.66745e+06	8.86624e+06	6.7954e+06	6.20856e+06	6.56709e+06	1.02199e+07	9.33893e+06	9.80387e+06	6.7954e+06	7.50741e+06	6.50511e+06	31	33	26	16	19	18
MOES_MOUSE	6	3	155.55	0.000358365	1.37971	P5 KO rostral	P5 WT rostral	Moesin OS=Mus musculus GN=Msn PE=1 SV=3	79249.5	77028	82581.8	59503.7	58100.8	55518.8	90035.9	82995.4	91315.1	59503.7	70255.7	54994.9	4	5	2	7	4	1
MPCP_MOUSE	8	5	195.32	3.34e-05	1.94205	P5 KO rostral	P5 WT rostral	Phosphate carrier protein, mitochondrial OS=Mus musculus GN=Slc25a3 PE=1 SV=1	277177	264366	266203	131056	140476	144392	314902	284846	294355	131056	169865	143030	1	2	0	3	3	2
MUC18_MOUSE	2	1	29.18	0.828988	1.01574	P5 WT rostral	P5 KO rostral	Cell surface glycoprotein MUC18 OS=Mus musculus GN=Mcam PE=1 SV=1	21017.4	15146.6	21808.8	19700.8	18574	20610.5	23878	16320	24115.2	19700.8	22459.7	20416	0	1	0	1	1	1
MURC_MOUSE	2	2	87.06	6.55e-06	4.14224	P5 KO rostral	P5 WT rostral	Muscle-related coiled-coil protein OS=Mus musculus GN=Murc PE=2 SV=1	112889	110308	102880	25692.7	24896.6	28130.6	128254	118854	113760	25692.7	30105.1	27865.1	2	1	1	0	0	0
MYBPH_MOUSE	3	1	52.41	4.89e-05	2.19619	P5 KO rostral	P5 WT rostral	Myosin-binding protein H OS=Mus musculus GN=Mybph PE=1 SV=1	71951.8	67599.1	67975.1	32526.3	29198.2	32769.1	81744.9	72836	75163.6	32526.3	35306.5	32459.9	1	0	1	0	0	0
MYG_MOUSE	2	2	41.76	0.0757524	1.29543	P5 WT rostral	P5 KO rostral	Myoglobin OS=Mus musculus GN=Mb PE=1 SV=3	13283.2	11793.3	12916.1	18241.9	13348.6	17626.4	15091.1	12706.9	14282.1	18241.9	16141.2	17460.1	0	0	1	0	0	1
MYH1_MOUSE	72	6	3792.13	0.104625	1.08589	P5 WT rostral	P5 KO rostral	Myosin-1 OS=Mus musculus GN=Myh1 PE=1 SV=1	504706	463899	480658	532008	494042	547698	573400	499838	531489	532008	597397	542529	3	1	8	4	2	5
MYH3_MOUSE	82	42	3989.03	0.156363	1.01928	P5 KO rostral	P5 WT rostral	Myosin-3 OS=Mus musculus GN=Myh3 PE=2 SV=2	4.96544e+06	5.07205e+06	4.93109e+06	4.89623e+06	4.836e+06	4.95327e+06	5.64127e+06	5.46499e+06	5.45256e+06	4.89623e+06	5.8477e+06	4.90652e+06	27	28	32	17	25	23
MYH7_MOUSE	37	4	1463	0.0869352	1.13769	P5 KO rostral	P5 WT rostral	Myosin-7 OS=Mus musculus GN=Myh7 PE=1 SV=1	49850.3	50330.1	49985.6	40742.2	49230.7	42018.9	56635.3	54229.2	55271.7	40742.2	59529.9	41622.3	0	3	1	0	1	0
MYH8_MOUSE	96	25	5675.33	0.00155927	1.40378	P5 KO rostral	P5 WT rostral	Myosin-8 OS=Mus musculus GN=Myh8 PE=1 SV=2	1.36272e+07	1.27754e+07	1.18033e+07	9.24798e+06	8.8129e+06	9.1555e+06	1.5482e+07	1.37651e+07	1.30515e+07	9.24798e+06	1.06566e+07	9.06909e+06	19	24	21	19	23	20
MYL1_MOUSE	11	5	475.51	0.625571	1.37634	P5 KO rostral	P5 WT rostral	Myosin light chain 1/3, skeletal muscle isoform OS=Mus musculus GN=Myl1 PE=1 SV=2	979028	3.15917e+06	2.88386e+06	1.78088e+06	1.65574e+06	1.66535e+06	1.11228e+06	3.40391e+06	3.18884e+06	1.78088e+06	2.00213e+06	1.64964e+06	1	5	5	4	4	1
MYL4_MOUSE	9	6	507.89	0.00541187	1.26586	P5 KO rostral	P5 WT rostral	Myosin light chain 4 OS=Mus musculus GN=Myl4 PE=2 SV=3	648792	614029	639633	504038	465022	533831	737098	661598	707276	504038	562306	528793	7	9	6	3	10	8
MYL6_MOUSE	4	1	91.87	0.433634	1.14205	P5 WT rostral	P5 KO rostral	Myosin light polypeptide 6 OS=Mus musculus GN=Myl6 PE=1 SV=3	7189.06	5211.81	9077.05	8076.44	7214.32	9238.04	8167.54	5615.58	10037	8076.44	8723.57	9150.86	2	0	1	1	0	1
MYO1C_MOUSE	5	1	91.11	0.0153768	1.78583	P5 WT rostral	P5 KO rostral	Myosin-Ic OS=Mus musculus GN=Myo1c PE=1 SV=2	2797.16	1934.5	1724.47	3667.07	3853.76	4008.71	3177.88	2084.36	1906.84	3667.07	4659.97	3970.87	0	1	0	2	0	1
MYOM1_MOUSE	21	14	446.92	0.0530633	1.09869	P5 WT rostral	P5 KO rostral	Myomesin-1 OS=Mus musculus GN=Myom1 PE=1 SV=2	443717	438489	422780	503618	452174	477983	504110	472459	467490	503618	546770	473472	10	9	2	7	1	6
MYOTI_MOUSE	8	5	270.7	0.0835285	1.23861	P5 KO rostral	P5 WT rostral	Myotilin OS=Mus musculus GN=Myot PE=2 SV=1	139089	178629	177600	140230	123423	136245	158019	192467	196382	140230	149244	134959	2	4	4	3	3	1
MYPC2_MOUSE	10	5	327.44	0.000635304	1.58802	P5 KO rostral	P5 WT rostral	Myosin-binding protein C, fast-type OS=Mus musculus GN=Mybpc2 PE=1 SV=1	387661	386451	399616	254385	224135	260597	440424	416390	441877	254385	271024	258137	3	2	4	2	1	2
MYPN_MOUSE	5	1	81.43	0.0133477	1.36708	P5 KO rostral	P5 WT rostral	Myopalladin OS=Mus musculus GN=Mypn PE=2 SV=2	71924.3	84346.6	69830.3	53898.1	59901.4	51589.9	81713.7	90881.1	77215	53898.1	72432.9	51103	0	0	1	1	1	0
NACAM_MOUSE	16	8	182.95	0.00484777	1.73497	P5 WT rostral	P5 KO rostral	Nascent polypeptide-associated complex subunit alpha, muscle-specific form OS=Mus musculus GN=Naca PE=1 SV=1	297067	358782	417085	625169	603028	633315	337500	386577	461192	625169	729183	627338	3	3	4	0	2	2
NB5R3_MOUSE	4	3	65.43	3.9e-05	1.257	P5 WT rostral	P5 KO rostral	NADH-cytochrome b5 reductase 3 OS=Mus musculus GN=Cyb5r3 PE=1 SV=3	208299	201538	203856	260283	254701	256429	236650	217152	225414	260283	307986	254009	0	0	1	1	2	1
NDKA_MOUSE	2	2	95.77	0.0157968	1.39025	P5 KO rostral	P5 WT rostral	Nucleoside diphosphate kinase A OS=Mus musculus GN=Nme1 PE=1 SV=1	73684.1	61970.2	70983.7	48227	44825	55581.2	83713	66771	78490.4	48227	54202.6	55056.6	1	0	2	0	1	2
NDRG2_MOUSE	4	1	123.03	0.0227929	1.29654	P5 KO rostral	P5 WT rostral	Protein NDRG2 OS=Mus musculus GN=Ndrg2 PE=1 SV=1	13386.2	11775.1	11010.1	9643.21	8516.03	9739.08	15208.1	12687.3	12174.5	9643.21	10297.6	9647.16	2	1	2	1	2	0
NDUA4_MOUSE	3	0	108.96			---	---	NADH dehydrogenase [ubiquinone] 1 alpha subcomplex subunit 4 OS=Mus musculus GN=Ndufa4 PE=1 SV=2	0	0	0	0	0	0	0	0	0	0	0	0	0	0	0	0	0	0
NDUA8_MOUSE	3	2	58.1	0.0391175	1.26672	P5 KO rostral	P5 WT rostral	NADH dehydrogenase [ubiquinone] 1 alpha subcomplex subunit 8 OS=Mus musculus GN=Ndufa8 PE=1 SV=3	37970.2	41069.2	32170.7	30818.6	28217.3	28758	43138.2	44250.9	35572.8	30818.6	34120.5	28486.5	0	1	0	1	0	0
NDUA9_MOUSE	6	5	301.18	0.111946	1.14745	P5 KO rostral	P5 WT rostral	NADH dehydrogenase [ubiquinone] 1 alpha subcomplex subunit 9, mitochondrial OS=Mus musculus GN=Ndufa9 PE=1 SV=1	69578.1	82528.2	74324.3	66288.7	60381.6	70663.3	79048.1	88921.8	82184.3	66288.7	73013.6	69996.4	4	6	4	4	5	5
NDUAA_MOUSE	3	3	166.2	0.0158883	1.27891	P5 WT rostral	P5 KO rostral	NADH dehydrogenase [ubiquinone] 1 alpha subcomplex subunit 10, mitochondrial OS=Mus musculus GN=Ndufa10 PE=1 SV=1	71678.8	74557.1	80021.6	106475	92886.9	90001.2	81434.8	80333.1	88484	106475	112319	89151.8	1	4	1	3	5	6
NDUBA_MOUSE	3	2	67.46	0.00035819	1.98814	P5 WT rostral	P5 KO rostral	NADH dehydrogenase [ubiquinone] 1 beta subcomplex subunit 10 OS=Mus musculus GN=Ndufb10 PE=1 SV=3	35519.3	34300.8	32513.6	66886.4	74773	61794.4	40353.7	36958.1	35952	66886.4	90415.8	61211.2	0	0	0	2	0	0
NDUS1_MOUSE	8	5	190.9	0.0192874	1.27436	P5 KO rostral	P5 WT rostral	NADH-ubiquinone oxidoreductase 75 kDa subunit, mitochondrial OS=Mus musculus GN=Ndufs1 PE=1 SV=1	107486	100317	106663	72603.7	85950.2	88209.8	122115	108089	117943	72603.7	103931	87377.3	3	4	2	2	0	1
NDUS3_MOUSE	3	2	158.2	0.0318994	1.24808	P5 KO rostral	P5 WT rostral	NADH dehydrogenase [ubiquinone] iron-sulfur protein 3, mitochondrial OS=Mus musculus GN=Ndufs3 PE=1 SV=2	40791	35073.8	36740.2	30452.4	27213.9	32556.5	46342.9	37791	40625.6	30452.4	32907.1	32249.2	2	2	3	3	2	0
NDUS4_MOUSE	2	1	32.87	0.360945	1.12046	P5 KO rostral	P5 WT rostral	NADH dehydrogenase [ubiquinone] iron-sulfur protein 4, mitochondrial OS=Mus musculus GN=Ndufs4 PE=1 SV=3	24295.4	25691.2	24854.4	27255.7	17744.1	21794.9	27602.2	27681.5	27482.8	27255.7	21456.2	21589.2	0	0	1	1	0	0
NDUS5_MOUSE	2	1	73.61	0.0244723	1.63445	P5 KO rostral	P5 WT rostral	NADH dehydrogenase [ubiquinone] iron-sulfur protein 5 OS=Mus musculus GN=Ndufs5 PE=1 SV=3	12634.7	8323.98	11147.1	7241.68	5938.27	6463.24	14354.3	8968.84	12326	7241.68	7180.57	6402.25	0	1	0	1	1	0
NDUS7_MOUSE	3	2	77.26	0.000216272	1.67208	P5 KO rostral	P5 WT rostral	NADH dehydrogenase [ubiquinone] iron-sulfur protein 7, mitochondrial OS=Mus musculus GN=Ndufs7 PE=1 SV=1	33533.8	29755.3	33559.9	19431.8	19224.3	19265	38098	32060.5	37108.9	19431.8	23246.1	19083.1	0	1	1	0	0	0
NDUS8_MOUSE	1	1	35.18	0.00481544	1.38644	P5 WT rostral	P5 KO rostral	NADH dehydrogenase [ubiquinone] iron-sulfur protein 8, mitochondrial OS=Mus musculus GN=Ndufs8 PE=1 SV=1	6242.6	6541.01	7352.02	9883.19	9139.87	8893.88	7092.26	7047.75	8129.51	9883.19	11052	8809.94	1	1	0	0	0	0
NDUV1_MOUSE	4	4	240.67	0.00725396	1.3083	P5 KO rostral	P5 WT rostral	NADH dehydrogenase [ubiquinone] flavoprotein 1, mitochondrial OS=Mus musculus GN=Ndufv1 PE=1 SV=1	115384	108217	100905	84031.7	76973.6	87031.4	131089	116601	111576	84031.7	93076.7	86210	4	4	5	3	3	6
NDUV2_MOUSE	3	3	68.12	0.0954008	1.25256	P5 KO rostral	P5 WT rostral	NADH dehydrogenase [ubiquinone] flavoprotein 2, mitochondrial OS=Mus musculus GN=Ndufv2 PE=1 SV=2	48933.5	59933.5	62781.2	43210.7	52131.1	41696.1	55593.7	64576.6	69420.4	43210.7	63037	41302.6	1	1	1	1	0	1
NEDD8_MOUSE	1	1	113.16	0.00348126	1.65123	P5 KO rostral	P5 WT rostral	NEDD8 OS=Mus musculus GN=Nedd8 PE=1 SV=2	36812.1	31660.7	33365.4	19591.5	18679.4	23403.2	41822.5	34113.5	36893.9	19591.5	22587.2	23182.4	0	1	1	1	1	1
NIPS2_MOUSE	1	1	29.12	0.799048	1.01725	P5 WT rostral	P5 KO rostral	Protein NipSnap homolog 2 OS=Mus musculus GN=Gbas PE=2 SV=1	40266.5	28841.2	34229.6	35545.5	34954.3	34620.4	45747	31075.6	37849.4	35545.5	42266.9	34293.7	4	5	2	1	4	3
NKTR_MOUSE	3	0	30.75			---	---	NK-tumor recognition protein OS=Mus musculus GN=Nktr PE=1 SV=3	0	0	0	0	0	0	0	0	0	0	0	0	0	0	0	0	0	0
NNTM_MOUSE	5	3	39.07	2.47e-05	2.04735	P5 KO rostral	P5 WT rostral	NAD(P) transhydrogenase, mitochondrial OS=Mus musculus GN=Nnt PE=1 SV=2	319633	355767	340701	167314	162535	166452	363137	383329	376731	167314	196538	164881	1	2	1	2	3	0
NP1L1_MOUSE	4	1	63.62	0.00283529	1.4981	P5 KO rostral	P5 WT rostral	Nucleosome assembly protein 1-like 1 OS=Mus musculus GN=Nap1l1 PE=1 SV=2	65937.3	61080.2	62047.9	40774.2	38580.3	46849.3	74911.9	65812.2	68609.6	40774.2	46651.5	46407.2	0	1	0	0	0	0
NP1L4_MOUSE	4	3	95.73	0.0515469	1.22937	P5 WT rostral	P5 KO rostral	Nucleosome assembly protein 1-like 4 OS=Mus musculus GN=Nap1l4 PE=1 SV=1	37065.7	40823.6	34813.3	42683.7	51654.2	44215.3	42110.6	43986.2	38494.8	42683.7	62460.4	43798.1	1	2	2	1	0	0
NPM_MOUSE	5	3	93.06	0.00745777	1.74599	P5 KO rostral	P5 WT rostral	Nucleophosmin OS=Mus musculus GN=Npm1 PE=1 SV=1	64962	93583.6	84672.6	46531	45980.3	46789.5	73803.7	100834	93626.9	46531	55599.5	46347.9	1	2	5	1	3	0
NUCB1_MOUSE	3	2	29.04	0.254492	1.12417	P5 KO rostral	P5 WT rostral	Nucleobindin-1 OS=Mus musculus GN=Nucb1 PE=1 SV=2	52864.7	62451.6	48774.5	52757.7	45210.4	47998.1	60059.9	67289.8	53932.5	52757.7	54668.5	47545.1	1	0	0	0	1	2
NUCL_MOUSE	7	3	135.45	0.167699	1.20777	P5 KO rostral	P5 WT rostral	Nucleolin OS=Mus musculus GN=Ncl PE=1 SV=2	55794.9	51084.2	53614.5	47525.5	34706.8	50651.7	63388.9	55041.8	59284.4	47525.5	41967.6	50173.7	1	0	3	1	0	1
OBSCN_MOUSE	22	13	228.18	0.0041884	1.15794	P5 WT rostral	P5 KO rostral	Obscurin OS=Mus musculus GN=Obscn PE=2 SV=2	559412	604113	582453	678184	658907	684647	635551	650914	644049	678184	796753	678186	6	8	7	5	8	9
ODO1_MOUSE	9	7	324.69	0.0233934	1.0878	P5 WT rostral	P5 KO rostral	2-oxoglutarate dehydrogenase, mitochondrial OS=Mus musculus GN=Ogdh PE=1 SV=3	314700	310706	312051	350425	324710	344629	357533	334776	345051	350425	392640	341376	7	8	6	7	9	8
ODO2_MOUSE	8	5	104.74	0.00042807	1.74944	P5 KO rostral	P5 WT rostral	Dihydrolipoyllysine-residue succinyltransferase component of 2-oxoglutarate dehydrogenase complex, mitochondrial OS=Mus musculus GN=Dlst PE=1 SV=1	112682	113179	117877	72034.2	60915.4	63535.1	128019	121947	130342	72034.2	73659.1	62935.5	2	2	2	1	0	2
ODP2_MOUSE	6	6	257.91	0.0107191	1.19327	P5 KO rostral	P5 WT rostral	Dihydrolipoyllysine-residue acetyltransferase component of pyruvate dehydrogenase complex, mitochondrial OS=Mus musculus GN=Dlat PE=1 SV=2	168588	161126	165927	133268	133176	148920	191534	173608	183474	133268	161036	147514	4	1	3	2	2	1
ODPA_MOUSE	7	4	267.53	0.000101144	1.49436	P5 KO rostral	P5 WT rostral	Pyruvate dehydrogenase E1 component subunit alpha, somatic form, mitochondrial OS=Mus musculus GN=Pdha1 PE=1 SV=1	240213	233474	230549	162462	150313	158487	272908	251561	254930	162462	181759	156991	2	6	3	2	2	3
ODPB_MOUSE	9	7	329.36	0.000681833	1.3108	P5 KO rostral	P5 WT rostral	Pyruvate dehydrogenase E1 component subunit beta, mitochondrial OS=Mus musculus GN=Pdhb PE=1 SV=1	370984	376923	366440	297490	270699	281936	421478	406124	405192	297490	327330	279276	8	3	2	6	7	6
OLA1_MOUSE	2	1	88.71	0.00160803	1.96799	P5 KO rostral	P5 WT rostral	Obg-like ATPase 1 OS=Mus musculus GN=Ola1 PE=1 SV=1	24151.3	25778.4	29791.4	15279.8	12538.4	12690.8	27438.5	27775.5	32941.9	15279.8	15161.5	12571	0	2	0	1	1	0
OST48_MOUSE	5	3	92.67	0.0018358	1.28143	P5 WT rostral	P5 KO rostral	Dolichyl-diphosphooligosaccharide--protein glycosyltransferase 48 kDa subunit OS=Mus musculus GN=Ddost PE=1 SV=1	130035	132342	128963	165823	158362	177291	147733	142595	142601	165823	191492	175618	0	2	0	4	2	2
OTUB1_MOUSE	1	1	35.47	0.000219803	1.55955	P5 WT rostral	P5 KO rostral	Ubiquitin thioesterase OTUB1 OS=Mus musculus GN=Otub1 PE=1 SV=2	9099.99	10040.8	10079.5	15081.4	14989	15500.1	10338.6	10818.6	11145.4	15081.4	18124.7	15353.8	1	0	0	0	1	1
OXSR1_MOUSE	1	1	22.21	0.00903464	2.56812	P5 WT rostral	P5 KO rostral	Serine/threonine-protein kinase OSR1 OS=Mus musculus GN=Oxsr1 PE=1 SV=1	2600.52	3000.27	1759.21	5909.99	5168.72	7822.63	2954.47	3232.7	1945.25	5909.99	6250.03	7748.81	0	0	0	0	1	0
PA1B2_MOUSE	3	2	94.86	0.0922329	1.14616	P5 KO rostral	P5 WT rostral	Platelet-activating factor acetylhydrolase IB subunit beta OS=Mus musculus GN=Pafah1b2 PE=1 SV=2	29886.9	28080	26071.1	25779.2	22158.2	25384.2	33954.7	30255.4	28828.1	25779.2	26793.7	25144.6	1	2	1	2	2	0
PABP1_MOUSE	6	4	65.05	0.00842851	1.26726	P5 KO rostral	P5 WT rostral	Polyadenylate-binding protein 1 OS=Mus musculus GN=Pabpc1 PE=1 SV=1	176265	182905	179232	139310	130989	154556	200256	197075	198186	139310	158393	153098	1	1	1	4	1	0
PAIRB_MOUSE	2	2	114.61	0.487622	1.06961	P5 WT rostral	P5 KO rostral	Plasminogen activator inhibitor 1 RNA-binding protein OS=Mus musculus GN=Serbp1 PE=1 SV=2	19787.5	16812.9	19692.2	17714.4	20148.2	22348.6	22480.7	18115.4	21774.7	17714.4	24363.3	22137.7	0	0	1	1	0	2
PARK7_MOUSE	2	2	59.04	0.00148903	1.52482	P5 WT rostral	P5 KO rostral	Protein DJ-1 OS=Mus musculus GN=Park7 PE=1 SV=1	24103.9	21874	21979.9	35515.2	31607.1	36501.3	27384.7	23568.6	24304.3	35515.2	38219.4	36156.8	2	1	0	0	1	3
PBIP1_MOUSE	7	4	185.51	0.130837	1.11187	P5 KO rostral	P5 WT rostral	Pre-B-cell leukemia transcription factor-interacting protein 1 OS=Mus musculus GN=Pbxip1 PE=1 SV=2	118419	102788	108724	92590.2	105488	98657.7	134536	110751	120222	92590.2	127556	97726.6	4	5	4	7	9	5
PCBP2_MOUSE	4	2	103.63	0.0321527	1.50734	P5 KO rostral	P5 WT rostral	Poly(rC)-binding protein 2 OS=Mus musculus GN=Pcbp2 PE=1 SV=1	38092.7	36148.3	36403	29481.4	18814.9	25107.2	43277.4	38948.7	40252.7	29481.4	22751	24870.3	0	0	1	1	1	0
PDC6I_MOUSE	3	1	108.71	0.045633	1.42229	P5 WT rostral	P5 KO rostral	Programmed cell death 6-interacting protein OS=Mus musculus GN=Pdcd6ip PE=1 SV=2	8502.58	9765.75	6434.45	12534.3	11406.9	11193.3	9659.84	10522.3	7114.9	12534.3	13793.3	11087.6	1	0	0	1	2	2
PDIA1_MOUSE	10	10	396.46	0.682913	1.02957	P5 KO rostral	P5 WT rostral	Protein disulfide-isomerase OS=Mus musculus GN=P4hb PE=1 SV=1	929291	6.51199e+06	6.76174e+06	4.67123e+06	4.44307e+06	4.68075e+06	1.05577e+06	7.01648e+06	7.47681e+06	4.67123e+06	5.37258e+06	4.63657e+06	11	6	8	4	6	8
PDIA3_MOUSE	12	9	331.19	0.0045217	1.44891	P5 WT rostral	P5 KO rostral	Protein disulfide-isomerase A3 OS=Mus musculus GN=Pdia3 PE=1 SV=2	158715	180162	162957	231953	267692	227467	180317	194119	180190	231953	323694	225320	3	5	4	7	3	6
PDIA6_MOUSE	5	4	198.04	0.0771158	1.0849	P5 WT rostral	P5 KO rostral	Protein disulfide-isomerase A6 OS=Mus musculus GN=Pdia6 PE=1 SV=3	100477	105710	99118	116659	106710	107854	114152	113899	109600	116659	129034	106836	5	4	3	4	4	3
PDLI3_MOUSE	4	4	164.76	1.53e-05	2.42353	P5 KO rostral	P5 WT rostral	PDZ and LIM domain protein 3 OS=Mus musculus GN=Pdlim3 PE=1 SV=1	245716	238963	228365	103699	95066.6	95451.6	279160	257475	252515	103699	114955	94550.8	3	5	4	1	3	4
PDLI5_MOUSE	7	4	302.13	0.0941797	1.16875	P5 WT rostral	P5 KO rostral	PDZ and LIM domain protein 5 OS=Mus musculus GN=Pdlim5 PE=1 SV=3	1.36521e+06	1.22233e+06	1.30958e+06	1.51431e+06	1.35707e+06	1.68337e+06	1.55102e+06	1.31702e+06	1.44807e+06	1.51431e+06	1.64098e+06	1.66749e+06	6	3	3	2	2	2
PEBP1_MOUSE	2	2	77.31	0.000201451	1.82722	P5 KO rostral	P5 WT rostral	Phosphatidylethanolamine-binding protein 1 OS=Mus musculus GN=Pebp1 PE=1 SV=3	56381.3	57527.2	58401.7	30377.2	29618.3	34306.3	64055.2	61983.9	64577.8	30377.2	35814.6	33982.6	2	4	2	2	1	4
PGAM2_MOUSE	10	9	377.43	6.97e-05	1.52429	P5 KO rostral	P5 WT rostral	Phosphoglycerate mutase 2 OS=Mus musculus GN=Pgam2 PE=1 SV=3	1.18221e+06	1.13622e+06	1.22305e+06	777134	789821	756417	1.34312e+06	1.22424e+06	1.35239e+06	777134	955054	749278	4	8	8	4	7	8
PGES2_MOUSE	4	2	50.09	0.00042127	3.43491	P5 KO rostral	P5 WT rostral	Prostaglandin E synthase 2 OS=Mus musculus GN=Ptges2 PE=1 SV=2	50950.5	54616.2	54459.8	16943.5	12232.6	17412.2	57885.2	58847.4	60219	16943.5	14791.7	17247.9	2	2	1	3	1	1
PGK1_MOUSE	11	7	454.68	5.96e-05	1.63084	P5 KO rostral	P5 WT rostral	Phosphoglycerate kinase 1 OS=Mus musculus GN=Pgk1 PE=1 SV=4	420357	397297	390258	251950	239099	249618	477571	428076	431528	251950	289119	247262	10	8	8	6	6	4
PGM1_MOUSE	7	4	81.4	0.000112742	1.92343	P5 KO rostral	P5 WT rostral	Phosphoglucomutase-1 OS=Mus musculus GN=Pgm1 PE=1 SV=3	151052	142385	154765	75660.8	74131.3	83230.2	171612	153416	171132	75660.8	89639.8	82444.7	1	4	4	2	4	1
PGM5_MOUSE	7	3	55.44	0.00173277	1.30683	P5 KO rostral	P5 WT rostral	Phosphoglucomutase-like protein 5 OS=Mus musculus GN=Pgm5 PE=1 SV=2	87890.4	93353.5	87575.2	67684	72445.6	65573.4	99852.8	100586	96836.5	67684	87601.4	64954.6	1	1	1	1	0	0
PGS1_MOUSE	4	2	54.61	0.00206868	1.43719	P5 WT rostral	P5 KO rostral	Biglycan OS=Mus musculus GN=Bgn PE=2 SV=1	166281	170812	165515	256592	217898	247855	188913	184045	183018	256592	263482	245516	0	1	1	0	0	1
PGS2_MOUSE	4	3	108.63	0.00143347	1.57896	P5 KO rostral	P5 WT rostral	Decorin OS=Mus musculus GN=Dcn PE=2 SV=1	58755.4	61622.8	61368.5	42833	36089.5	36182.5	66752.4	66396.8	67858.3	42833	43639.5	35841.1	2	2	1	2	0	1
PHB_MOUSE	3	3	124.13	0.017432	1.15206	P5 KO rostral	P5 WT rostral	Prohibitin OS=Mus musculus GN=Phb PE=1 SV=1	45081.3	49488.5	46026.9	40271.8	39325.8	42441.9	51217.2	53322.5	50894.4	40271.8	47552.9	42041.3	2	5	2	3	5	2
PHB2_MOUSE	6	5	181.05	0.911763	1.00906	P5 WT rostral	P5 KO rostral	Prohibitin-2 OS=Mus musculus GN=Phb2 PE=1 SV=1	103253	110196	103147	113500	95667.8	110295	117306	118733	114055	113500	115682	109254	1	3	5	4	3	5
PLEC1_MOUSE	48	21	879.72	4.67e-06	1.63252	P5 KO rostral	P5 WT rostral	Plectin-1 OS=Mus musculus GN=Plec1 PE=1 SV=2	2.19028e+06	2.10772e+06	2.19817e+06	1.32776e+06	1.31288e+06	1.3386e+06	2.4884e+06	2.27101e+06	2.43063e+06	1.32776e+06	1.58754e+06	1.32596e+06	7	6	11	6	11	6
PLK2_MOUSE	3	1	35.79	2.88e-06	4.55032	P5 KO rostral	P5 WT rostral	Serine/threonine-protein kinase PLK2 OS=Mus musculus GN=Plk2 PE=2 SV=1	69228.3	61803.5	61208.9	13933.5	14144.1	14170.1	78650.7	66591.4	67681.9	13933.5	17103.1	14036.4	2	0	0	0	0	1
PLP2_MOUSE	1	1	29.18	0.0812789	1.23017	P5 KO rostral	P5 WT rostral	Proteolipid protein 2 OS=Mus musculus GN=Plp2 PE=2 SV=1	21794.4	20316.4	16574.3	16184.9	16490.3	15029.8	24760.8	21890.4	18327.1	16184.9	19940.1	14888	1	0	0	0	0	1
PLSL_MOUSE	3	1	29.33	0.992619	1.1451	P5 KO rostral	P5 WT rostral	Plastin-2 OS=Mus musculus GN=Lcp1 PE=1 SV=4	3729.54	4306.77	12142.2	7015.58	5377.99	5228.04	4237.16	4640.42	13426.3	7015.58	6503.08	5178.7	0	1	0	0	1	2
PLXC1_MOUSE	2	1	27.13	0.0263488	1.23625	P5 KO rostral	P5 WT rostral	Plexin-C1 OS=Mus musculus GN=Plxnc1 PE=1 SV=1	80604	91180.6	74945.1	64755.5	65555.7	69267.3	91574.8	98244.5	82870.7	64755.5	79270.2	68613.6	1	0	0	0	0	0
POSTN_MOUSE	5	3	142.66	0.000755107	1.43677	P5 WT rostral	P5 KO rostral	Periostin OS=Mus musculus GN=Postn PE=1 SV=2	75071.1	69950.7	67861.3	105916	97169.7	102778	85288.8	75369.8	75037.8	105916	117498	101808	0	2	4	4	2	3
PP1A_MOUSE	3	3	149.91	0.713942	1.0139	P5 KO rostral	P5 WT rostral	Serine/threonine-protein phosphatase PP1-alpha catalytic subunit OS=Mus musculus GN=Ppp1ca PE=1 SV=1	61514.1	58839.1	57094.8	59202	55137.8	60675.8	69886.6	63397.5	63132.7	59202	66672.8	60103.1	2	0	3	1	2	2
PP2AA_MOUSE	4	3	107.55	0.00123892	1.32743	P5 KO rostral	P5 WT rostral	Serine/threonine-protein phosphatase 2A catalytic subunit alpha isoform OS=Mus musculus GN=Ppp2ca PE=1 SV=1	51388.7	50413.7	50318.4	40225	35780.4	38592.8	58383.1	54319.3	55639.7	40225	43265.8	38228.5	1	1	1	3	3	2
PPIA_MOUSE	11	7	374.51	0.513922	1.03924	P5 WT rostral	P5 KO rostral	Peptidyl-prolyl cis-trans isomerase A OS=Mus musculus GN=Ppia PE=1 SV=2	296338	292216	295358	319073	276344	323180	336672	314854	326593	319073	334156	320130	3	6	5	3	4	2
PPIB_MOUSE	4	1	109.19	0.0108028	1.25889	P5 WT rostral	P5 KO rostral	Peptidyl-prolyl cis-trans isomerase B OS=Mus musculus GN=Ppib PE=2 SV=2	19697.1	20762.6	17693.1	24398.1	23519.4	25290.1	22378	22371.1	19564.2	24398.1	28439.7	25051.5	1	1	0	0	0	0
PPIC_MOUSE	3	1	79.16	0.0884142	1.20578	P5 WT rostral	P5 KO rostral	Peptidyl-prolyl cis-trans isomerase C OS=Mus musculus GN=Ppic PE=1 SV=1	3779.18	4258.87	3246.95	4429.07	4846.07	4332.08	4293.56	4588.81	3590.32	4429.07	5859.88	4291.19	0	1	0	0	1	0
PPID_MOUSE	1	1	49.34	0.375146	1.15004	P5 WT rostral	P5 KO rostral	Peptidyl-prolyl cis-trans isomerase D OS=Mus musculus GN=Ppid PE=1 SV=3	2367.16	2955.52	3570.56	3089.06	3120.86	4017.63	2689.34	3184.48	3948.16	3089.06	3773.75	3979.72	0	0	1	0	1	0
PRAF3_MOUSE	5	4	91.07	0.000111842	1.52841	P5 KO rostral	P5 WT rostral	PRA1 family protein 3 OS=Mus musculus GN=Arl6ip5 PE=1 SV=2	63764.6	68335.9	64530.6	43689.4	41337.6	43624	72443.4	73629.9	71354.8	43689.4	49985.5	43212.3	2	3	1	3	1	2
PRDX1_MOUSE	2	0	56.41			---	---	Peroxiredoxin-1 OS=Mus musculus GN=Prdx1 PE=1 SV=1	0	0	0	0	0	0	0	0	0	0	0	0	0	0	0	0	0	0
PRDX2_MOUSE	6	4	135.9	0.00114294	1.52532	P5 KO rostral	P5 WT rostral	Peroxiredoxin-2 OS=Mus musculus GN=Prdx2 PE=1 SV=3	122314	128842	123745	77681.3	78041.1	90062.3	138962	138824	136831	77681.3	94367.6	89212.3	2	4	3	2	0	1
PRDX3_MOUSE	2	2	75.77	0.00434834	1.282	P5 KO rostral	P5 WT rostral	Thioredoxin-dependent peroxide reductase, mitochondrial OS=Mus musculus GN=Prdx3 PE=1 SV=1	71919.3	76468.5	78349	61301.9	60568.8	54990.5	81708	82392.6	86634.6	61301.9	73239.9	54471.5	1	0	1	0	2	0
PRDX5_MOUSE	3	2	102.19	0.00957511	1.62238	P5 WT rostral	P5 KO rostral	Peroxiredoxin-5, mitochondrial OS=Mus musculus GN=Prdx5 PE=1 SV=2	39317.8	39433	50525	78814.1	64023	66896.9	44669.2	42487.9	55868.2	78814.1	77416.8	66265.5	2	1	0	2	2	0
PRDX6_MOUSE	1	1	27.23	0.0115653	2.15869	P5 WT rostral	P5 KO rostral	Peroxiredoxin-6 OS=Mus musculus GN=Prdx6 PE=1 SV=3	29634.9	16690.3	18461.4	48423.7	48440.6	42990	33668.5	17983.3	20413.7	48423.7	58574.5	42584.3	1	3	1	2	1	1
PROF1_MOUSE	5	4	229.04	0.00706247	1.28356	P5 KO rostral	P5 WT rostral	Profilin-1 OS=Mus musculus GN=Pfn1 PE=1 SV=2	245423	230101	254389	198124	174935	195604	278827	247927	281291	198124	211532	193758	1	1	4	1	2	3
PRS4_MOUSE	4	1	42.08	0.00133892	1.8643	P5 KO rostral	P5 WT rostral	26S protease regulatory subunit 4 OS=Mus musculus GN=Psmc1 PE=1 SV=1	7593.7	7783.14	6579.32	4167.82	3484.68	4124.64	8627.26	8386.11	7275.09	4167.82	4213.68	4085.71	0	0	0	1	0	1
PRS6A_MOUSE	3	1	39.36	0.147252	1.39491	P5 KO rostral	P5 WT rostral	26S protease regulatory subunit 6A OS=Mus musculus GN=Psmc3 PE=2 SV=1	7800.97	9604.39	10128.4	6604.52	4552.65	8581.55	8862.74	10348.5	11199.5	6604.52	5505.07	8500.56	1	1	1	0	2	0
PRS6B_MOUSE	5	2	76	0.000296932	2.21567	P5 WT rostral	P5 KO rostral	26S protease regulatory subunit 6B OS=Mus musculus GN=Psmc4 PE=1 SV=1	13445.2	15212.3	12431	29754	32357	28927.5	15275.2	16390.8	13745.6	29754	39126.2	28654.5	1	1	1	4	1	2
PSA1_MOUSE	3	3	36.54	0.000116631	2.41538	P5 WT rostral	P5 KO rostral	Proteasome subunit alpha type-1 OS=Mus musculus GN=Psma1 PE=1 SV=1	59340.3	58368.8	59354.2	128648	157529	141498	67416.9	62890.7	65631	128648	190485	140162	1	1	0	1	2	2
PSA2_MOUSE	4	2	149.31	0.0802057	1.31252	P5 KO rostral	P5 WT rostral	Proteasome subunit alpha type-2 OS=Mus musculus GN=Psma2 PE=1 SV=2	44625.3	36549.2	47010.6	38091.7	28042	31530	50699.1	39380.7	51982.1	38091.7	33908.5	31232.4	4	1	2	1	2	2
PSA4_MOUSE	1	1	32.43	0.433183	1.12653	P5 KO rostral	P5 WT rostral	Proteasome subunit alpha type-4 OS=Mus musculus GN=Psma4 PE=1 SV=1	8263.24	6442.98	6319.98	7702.32	5314.97	5647.34	9387.92	6942.12	6988.34	7702.32	6426.88	5594.04	0	1	0	0	0	0
PSA5_MOUSE	4	1	100.17	0.000260259	3.75597	P5 KO rostral	P5 WT rostral	Proteasome subunit alpha type-5 OS=Mus musculus GN=Psma5 PE=1 SV=1	488923	353976	355448	106947	103930	108174	555469	381398	393038	106947	125672	107153	0	1	1	0	0	0
PSA6_MOUSE	1	1	27.33	0.12924	1.20826	P5 KO rostral	P5 WT rostral	Proteasome subunit alpha type-6 OS=Mus musculus GN=Psma6 PE=1 SV=1	13685	12770.2	12863.5	11869.4	11912.5	8759.69	15547.7	13759.6	14223.9	11869.4	14404.6	8677.02	0	0	0	1	1	0
PSA7L_MOUSE	2	2	51.05	0.00117301	1.56027	P5 KO rostral	P5 WT rostral	Proteasome subunit alpha type-7-like OS=Mus musculus GN=Psma8 PE=2 SV=1	66518.9	73505.5	68479	45421.6	47447.3	40763.5	75572.5	79200	75720.8	45421.6	57373.4	40378.8	0	2	0	0	2	0
PSB1_MOUSE	6	5	60.94	0.47067	1.19454	P5 WT rostral	P5 KO rostral	Proteasome subunit beta type-1 OS=Mus musculus GN=Psmb1 PE=1 SV=1	223482	685333	676987	635236	632382	626683	253900	738426	748580	635236	764678	620769	0	7	0	3	1	3
PSB2_MOUSE	4	4	70.16	0.483511	1.03549	P5 KO rostral	P5 WT rostral	Proteasome subunit beta type-2 OS=Mus musculus GN=Psmb2 PE=1 SV=1	274536	242713	256786	249126	237691	260689	311903	261517	283942	249126	287417	258229	0	4	2	2	1	2
PSB6_MOUSE	3	2	61.46	0.0362389	1.28975	P5 KO rostral	P5 WT rostral	Proteasome subunit beta type-6 OS=Mus musculus GN=Psmb6 PE=1 SV=3	40344.1	47846.9	43452.8	38546.3	30927.2	32595.7	45835.2	51553.7	48048	38546.3	37397.3	32288.1	0	1	0	1	0	1
PSD11_MOUSE	3	1	33.02	0.179926	1.15249	P5 WT rostral	P5 KO rostral	26S proteasome non-ATPase regulatory subunit 11 OS=Mus musculus GN=Psmd11 PE=1 SV=3	8077.88	9948.59	8854.32	10601.4	9111.6	11266.8	9177.34	10719.3	9790.69	10601.4	11017.8	11160.5	0	1	0	0	1	0
PSD12_MOUSE	2	1	48.4	0.40038	1.18229	P5 KO rostral	P5 WT rostral	26S proteasome non-ATPase regulatory subunit 12 OS=Mus musculus GN=Psmd12 PE=2 SV=3	13405.5	9516.94	8689.66	10755.9	7350.38	8631.75	15230.1	10254.2	9608.61	10755.9	8888.1	8550.29	1	0	1	0	0	0
PSD7_MOUSE	4	2	94.49	0.935057	1.00282	P5 KO rostral	P5 WT rostral	26S proteasome non-ATPase regulatory subunit 7 OS=Mus musculus GN=Psmd7 PE=1 SV=2	96227.7	91927.6	88874.2	89285	86070.6	100895	109325	99049.3	98272.9	89285	104077	99942.5	2	2	0	3	4	2
PSMD1_MOUSE	6	5	184.52	0.551262	1.04308	P5 WT rostral	P5 KO rostral	26S proteasome non-ATPase regulatory subunit 1 OS=Mus musculus GN=Psmd1 PE=1 SV=1	91074	90309.7	74426.6	92134	89977.3	84720.1	103470	97306	82297.4	92134	108801	83920.6	3	2	3	5	1	3
PSMD2_MOUSE	4	4	69.88	0.517809	1.02685	P5 KO rostral	P5 WT rostral	26S proteasome non-ATPase regulatory subunit 2 OS=Mus musculus GN=Psmd2 PE=1 SV=1	109474	123251	115539	112986	110986	115186	124375	132799	127757	112986	134204	114099	0	0	1	1	1	2
PSMD3_MOUSE	2	0	38.88			---	---	26S proteasome non-ATPase regulatory subunit 3 OS=Mus musculus GN=Psmd3 PE=2 SV=2	0	0	0	0	0	0	0	0	0	0	0	0	0	0	0	0	0	0
PSMD8_MOUSE	3	2	107.24	0.0394583	1.26663	P5 KO rostral	P5 WT rostral	26S proteasome non-ATPase regulatory subunit 8 OS=Mus musculus GN=Psmd8 PE=2 SV=1	15580.3	15295.3	16980.6	11131.3	12331.9	14319.2	17700.9	16480.2	18776.3	11131.3	14911.8	14184.1	3	1	0	2	1	1
PSME1_MOUSE	2	2	50.41	0.0584813	1.15472	P5 KO rostral	P5 WT rostral	Proteasome activator complex subunit 1 OS=Mus musculus GN=Psme1 PE=2 SV=2	66765.1	68383.4	61469.8	52672.7	56145.7	61455.5	75852.3	73681.1	67970.3	52672.7	67891.5	60875.5	2	1	1	2	2	0
PTBP1_MOUSE	4	3	78.85	0.0739183	1.22566	P5 WT rostral	P5 KO rostral	Polypyrimidine tract-binding protein 1 OS=Mus musculus GN=Ptbp1 PE=1 SV=2	78404	76674.8	79320.6	95764.6	82380	109148	89075.3	82614.8	87708.9	95764.6	99614.1	108118	4	2	2	4	2	3
PTRF_MOUSE	3	2	226.71	0.000782172	1.55897	P5 KO rostral	P5 WT rostral	Polymerase I and transcript release factor OS=Mus musculus GN=Ptrf PE=1 SV=1	77840.5	82041.8	76123.7	52971.5	46225.2	52189.4	88435.1	88397.6	84173.9	52971.5	55895.7	51696.8	2	1	3	0	1	0
PUR6_MOUSE	4	1	91.61	0.0237567	1.50816	P5 KO rostral	P5 WT rostral	Multifunctional protein ADE2 OS=Mus musculus GN=Paics PE=1 SV=3	6880.01	7568.98	8904.74	6097.28	4568.24	4819.38	7816.43	8155.36	9846.44	6097.28	5523.93	4773.9	0	1	2	0	1	0
PUR8_MOUSE	11	10	66.88	0.00198614	1.3908	P5 WT rostral	P5 KO rostral	Adenylosuccinate lyase OS=Mus musculus GN=Adsl PE=2 SV=1	1.92996e+06	1.98904e+06	2.02563e+06	2.97351e+06	2.55895e+06	2.73535e+06	2.19264e+06	2.14313e+06	2.23984e+06	2.97351e+06	3.09429e+06	2.70953e+06	2	3	3	5	3	4
PURA1_MOUSE	7	5	247.24	0.00118928	1.30388	P5 KO rostral	P5 WT rostral	Adenylosuccinate synthetase isozyme 1 OS=Mus musculus GN=Adssl1 PE=1 SV=2	256679	265864	261069	212756	193111	195116	291614	286461	288677	212756	233510	193275	6	5	6	5	5	5
PYGB_MOUSE	13	0	312.32			---	---	Glycogen phosphorylase, brain form OS=Mus musculus GN=Pygb PE=1 SV=3	0	0	0	0	0	0	0	0	0	0	0	0	0	0	0	0	0	0
PYGM_MOUSE	28	11	1058.86	0.000730159	1.34814	P5 KO rostral	P5 WT rostral	Glycogen phosphorylase, muscle form OS=Mus musculus GN=Pygm PE=1 SV=3	698048	711345	694517	544507	489777	526314	793057	766454	767964	544507	592240	521347	6	6	6	5	5	8
QCR1_MOUSE	10	8	400.25	4.8e-05	1.83953	P5 WT rostral	P5 KO rostral	Cytochrome b-c1 complex subunit 1, mitochondrial OS=Mus musculus GN=Uqcrc1 PE=1 SV=1	406086	405398	398249	701212	783165	740964	461357	436804	440365	701212	947005	733971	3	4	7	0	7	2
QCR10_MOUSE	1	1	48.42	0.313607	1.20041	P5 KO rostral	P5 WT rostral	Cytochrome b-c1 complex subunit 10 OS=Mus musculus GN=Uqcr PE=2 SV=1	17270.2	11079.3	13267.6	12704.8	9943.85	12020.4	19620.8	11937.6	14670.6	12704.8	12024.1	11907	1	1	2	1	0	1
QCR2_MOUSE	10	8	366.75	3.09e-05	1.44338	P5 KO rostral	P5 WT rostral	Cytochrome b-c1 complex subunit 2, mitochondrial OS=Mus musculus GN=Uqcrc2 PE=1 SV=1	489370	477822	471875	338631	335010	323370	555977	514840	521777	338631	405095	320319	3	4	4	1	3	1
QCR7_MOUSE	2	2	34.24	0.00013959	2.80202	P5 WT rostral	P5 KO rostral	Cytochrome b-c1 complex subunit 7 OS=Mus musculus GN=Uqcrb PE=1 SV=3	19986	17571.6	18874.2	48604.1	59300.2	50219.2	22706.2	18932.9	20870.2	48604.1	71705.9	49745.2	1	0	0	1	1	0
QCR8_MOUSE	2	2	56.62	2.81e-07	2.62251	P5 KO rostral	P5 WT rostral	Cytochrome b-c1 complex subunit 8 OS=Mus musculus GN=Uqcrq PE=1 SV=3	118319	121819	119366	46423.7	45954.1	44706.1	134423	131256	131989	46423.7	55567.8	44284.1	1	1	2	0	1	2
QCR9_MOUSE	1	1	24.91	0.0139785	1.22969	P5 WT rostral	P5 KO rostral	Cytochrome b-c1 complex subunit 9 OS=Mus musculus GN=Uqcr10 PE=1 SV=1	18334.6	15851.5	17982.6	21056.6	20845.2	22249.7	20830.1	17079.5	19884.3	21056.6	25206	22039.7	0	0	0	1	0	1
RAB1A_MOUSE	5	3	154.08	0.00675052	1.14419	P5 KO rostral	P5 WT rostral	Ras-related protein Rab-1A OS=Mus musculus GN=Rab1A PE=1 SV=3	120470	112274	116152	104733	98990.1	101205	136867	120972	128436	104733	119699	100250	2	2	1	0	1	1
RAC1_MOUSE	4	4	75.63	0.00107269	1.36924	P5 KO rostral	P5 WT rostral	Ras-related C3 botulinum toxin substrate 1 OS=Mus musculus GN=Rac1 PE=1 SV=1	1.34496e+06	1.32223e+06	1.29277e+06	1.01339e+06	899344	979348	1.52802e+06	1.42467e+06	1.42948e+06	1.01339e+06	1.08749e+06	970105	3	1	1	1	1	2
RAN_MOUSE	1	1	36.65	0.000103299	1.91893	P5 KO rostral	P5 WT rostral	GTP-binding nuclear protein Ran OS=Mus musculus GN=Ran PE=1 SV=3	31006.8	29413.5	30882.3	16986.1	14855.4	15738.4	35227	31692.2	34148.2	16986.1	17963.2	15589.9	1	0	1	0	0	0
RAP1A_MOUSE	2	1	76.43	0.0357	1.2512	P5 WT rostral	P5 KO rostral	Ras-related protein Rap-1A OS=Mus musculus GN=Rap1a PE=2 SV=1	38668.5	38009.1	43765.3	55502.8	45754.1	49441.6	43931.6	40953.8	48393.6	55502.8	55325.9	48975	0	0	1	1	1	1
RASA3_MOUSE	3	2	45.32	0.000566847	1.36034	P5 WT rostral	P5 KO rostral	Ras GTPase-activating protein 3 OS=Mus musculus GN=Rasa3 PE=1 SV=1	128487	142316	135709	186354	180995	185646	145974	153341	150060	186354	218860	183894	2	0	0	0	2	1
RBM3_MOUSE	2	1	61.99	0.0517462	1.45227	P5 KO rostral	P5 WT rostral	Putative RNA-binding protein 3 OS=Mus musculus GN=Rbm3 PE=1 SV=1	38790.6	44452.5	47994.6	37138.8	29195.5	24033.3	44070.2	47896.3	53070.1	37138.8	35303.2	23806.5	2	3	2	3	4	1
RBM46_MOUSE	5	3	31.88	0.00200714	1.60969	P5 KO rostral	P5 WT rostral	Probable RNA-binding protein 46 OS=Mus musculus GN=Rbm46 PE=4 SV=1	55866.9	67930	68112.6	39530.7	39519.3	40171.8	63470.8	73192.7	75315.7	39530.7	47786.9	39792.7	2	0	2	1	0	0
RCN1_MOUSE	1	1	34.91	0.00353892	1.44032	P5 WT rostral	P5 KO rostral	Reticulocalbin-1 OS=Mus musculus GN=Rcn1 PE=1 SV=1	19290.5	15990.7	18574.9	24983.3	26339.6	26247	21916.1	17229.5	20539.3	24983.3	31849.9	25999.3	1	0	0	1	1	0
RHOA_MOUSE	2	2	100.12	0.00180298	1.40267	P5 WT rostral	P5 KO rostral	Transforming protein RhoA OS=Mus musculus GN=Rhoa PE=1 SV=1	27519.6	25885.1	28295.1	40797.5	37961.6	35838.4	31265.3	27890.4	31287.3	40797.5	45903.3	35500.2	2	0	1	2	2	0
RINI_MOUSE	2	2	40.66	0.000436417	1.93268	P5 KO rostral	P5 WT rostral	Ribonuclease inhibitor OS=Mus musculus GN=Rnh1 PE=2 SV=1	267977	252544	262182	140211	145153	119619	304451	272108	289909	140211	175520	118490	1	0	0	0	0	2
RL11_MOUSE	1	1	76.31	0.00219229	1.45757	P5 KO rostral	P5 WT rostral	60S ribosomal protein L11 OS=Mus musculus GN=Rpl11 PE=1 SV=4	78589.3	66555.5	73290.1	50955.8	47648.1	51258.6	89285.8	71711.6	81040.7	50955.8	57616.2	50774.8	1	0	0	0	1	1
RL12_MOUSE	4	3	320.04	0.998508	1.00066	P5 KO rostral	P5 WT rostral	60S ribosomal protein L12 OS=Mus musculus GN=Rpl12 PE=1 SV=2	133713	119044	120754	128230	117521	127514	151912	128266	133525	128230	142107	126311	3	1	0	0	4	2
RL14_MOUSE	1	0	69			---	---	60S ribosomal protein L14 OS=Mus musculus GN=Rpl14 PE=2 SV=3	0	0	0	0	0	0	0	0	0	0	0	0	0	0	0	0	0	0
RL15_MOUSE	5	2	157.25	0.0276982	1.38447	P5 WT rostral	P5 KO rostral	60S ribosomal protein L15 OS=Mus musculus GN=Rpl15 PE=2 SV=4	47176.8	64878.8	60577.1	80960	81417.2	76627.2	53597.9	69905	66983.3	80960	98449.9	75904	0	0	3	0	2	2
RL17_MOUSE	2	2	45.33	0.000942387	1.68438	P5 WT rostral	P5 KO rostral	60S ribosomal protein L17 OS=Mus musculus GN=Rpl17 PE=2 SV=3	12690.9	12648.6	14560.9	23631.5	20816.8	22759.2	14418.3	13628.4	16100.8	23631.5	25171.8	22544.4	1	0	0	0	2	0
RL18_MOUSE	4	3	242.72	9.19e-05	1.83211	P5 KO rostral	P5 WT rostral	60S ribosomal protein L18 OS=Mus musculus GN=Rpl18 PE=2 SV=3	148203	142278	133927	80001.4	73698.3	77949.6	168374	153300	148090	80001.4	89116.2	77213.9	2	3	5	0	1	1
RL21_MOUSE	2	1	19.19	0.191819	1.17365	P5 WT rostral	P5 KO rostral	60S ribosomal protein L21 OS=Mus musculus GN=Rpl21 PE=2 SV=3	23886.2	24305	22997.5	29274.8	22914	31361.9	27137.3	26187.9	25429.5	29274.8	27707.6	31065.9	1	2	0	0	0	0
RL22_MOUSE	2	1	119.47	0.390764	1.12825	P5 WT rostral	P5 KO rostral	60S ribosomal protein L22 OS=Mus musculus GN=Rpl22 PE=2 SV=2	14127.3	16317.3	17239.8	20625.2	14591.6	18583.2	16050.1	17581.5	19063	20625.2	17644.2	18407.8	1	1	2	1	1	1
RL23A_MOUSE	1	1	58.05	0.0167593	1.46917	P5 KO rostral	P5 WT rostral	60S ribosomal protein L23a OS=Mus musculus GN=Rpl23a PE=2 SV=1	27425.7	34585.3	27262.1	19531.3	22535.4	18697.6	31158.6	37264.6	30145.1	19531.3	27249.9	18521.2	0	0	1	0	0	1
RL27_MOUSE	1	1	23.83	0.414155	1.06412	P5 KO rostral	P5 WT rostral	60S ribosomal protein L27 OS=Mus musculus GN=Rpl27 PE=2 SV=2	9433.77	9906.28	9368.22	10154.7	8892.77	7931.08	10717.8	10673.7	10358.9	10154.7	10753.2	7856.23	0	0	0	1	0	1
RL29_MOUSE	1	0	31.27			---	---	60S ribosomal protein L29 OS=Mus musculus GN=Rpl29 PE=2 SV=2	0	0	0	0	0	0	0	0	0	0	0	0	0	0	0	0	0	0
RL30_MOUSE	2	2	155.03	0.227621	1.06286	P5 KO rostral	P5 WT rostral	60S ribosomal protein L30 OS=Mus musculus GN=Rpl30 PE=2 SV=2	85083.1	87408.9	93584.1	87499.8	78407.5	84432.9	96663.4	94180.5	103481	87499.8	94810.6	83636.1	1	2	1	1	0	1
RL32_MOUSE	1	1	65.4	0.213465	2.67248	P5 WT rostral	P5 KO rostral	60S ribosomal protein L32 OS=Mus musculus GN=Rpl32 PE=2 SV=2	245.197	9407.92	10346.9	17373	17069.7	19006.8	278.57	10136.8	11441.1	17373	20640.7	18827.4	0	0	0	1	0	0
RL4_MOUSE	2	1	40.97	0.043841	1.17323	P5 WT rostral	P5 KO rostral	60S ribosomal protein L4 OS=Mus musculus GN=Rpl4 PE=1 SV=3	17374	17092.8	19673.6	22197	19860	21462.2	19738.7	18417	21754.1	22197	24014.7	21259.6	0	0	1	1	0	0
RL5_MOUSE	4	3	166.75	0.191417	1.03429	P5 KO rostral	P5 WT rostral	60S ribosomal protein L5 OS=Mus musculus GN=Rpl5 PE=1 SV=3	86590.8	88791.7	84553.1	84715.9	85490.5	81110.9	98376.4	95670.5	93494.8	84715.9	103375	80345.4	0	1	4	1	1	2
RL6_MOUSE	4	2	152.77	0.00429652	1.0738	P5 WT rostral	P5 KO rostral	60S ribosomal protein L6 OS=Mus musculus GN=Rpl6 PE=1 SV=3	76832.1	79005	79760	84508.7	84924.8	83550.7	87289.5	85125.6	88194.8	84508.7	102691	82762.2	1	0	1	3	3	4
RL7_MOUSE	3	2	56.76	0.00441259	1.3074	P5 WT rostral	P5 KO rostral	60S ribosomal protein L7 OS=Mus musculus GN=Rpl7 PE=2 SV=2	50026.1	53489.8	52829.3	69469.6	72115.2	62820.5	56835	57633.7	58416.1	69469.6	87201.8	62227.6	1	0	0	0	1	1
RLA0_MOUSE	4	4	198.51	0.608959	1.03612	P5 KO rostral	P5 WT rostral	60S acidic ribosomal protein P0 OS=Mus musculus GN=Rplp0 PE=1 SV=3	174717	176817	171488	185053	145342	174395	198497	190515	189623	185053	175749	172749	6	2	1	1	3	1
RLA1_MOUSE	2	2	91.99	0.0133013	1.25371	P5 KO rostral	P5 WT rostral	60S acidic ribosomal protein P1 OS=Mus musculus GN=Rplp1 PE=1 SV=1	140221	130832	126055	114409	98636.8	103699	159307	140967	139385	114409	119272	102720	4	5	4	4	4	4
RLA2_MOUSE	3	2	164.96	0.0118155	1.41039	P5 KO rostral	P5 WT rostral	60S acidic ribosomal protein P2 OS=Mus musculus GN=Rplp2 PE=1 SV=3	27409.5	26821.2	26210	18352.2	16764.2	21918	31140.1	28899	28981.7	18352.2	20271.3	21711.2	0	1	2	1	1	0
ROA2_MOUSE	8	4	227.61	0.0014434	1.51023	P5 KO rostral	P5 WT rostral	Heterogeneous nuclear ribonucleoproteins A2/B1 OS=Mus musculus GN=Hnrnpa2b1 PE=1 SV=2	177049	174192	169234	119980	103414	121240	201147	187686	187131	119980	125048	120095	2	1	1	3	2	2
ROA3_MOUSE	4	3	200.27	4.05e-05	1.83913	P5 KO rostral	P5 WT rostral	Heterogeneous nuclear ribonucleoprotein A3 OS=Mus musculus GN=Hnrnpa3 PE=1 SV=1	301201	293013	296346	160843	153253	170133	342197	315713	327686	160843	185314	168528	5	5	4	4	3	3
ROAA_MOUSE	5	2	102.81	0.0107075	1.31958	P5 WT rostral	P5 KO rostral	Heterogeneous nuclear ribonucleoprotein A/B OS=Mus musculus GN=Hnrnpab PE=1 SV=1	15008.2	16451.3	16019.1	23218.1	19729.7	19704.1	17051	17725.8	17713.1	23218.1	23857.2	19518.1	0	1	1	1	1	0
RPN1_MOUSE	3	3	91.7	0.0284167	1.21098	P5 KO rostral	P5 WT rostral	Dolichyl-diphosphooligosaccharide--protein glycosyltransferase subunit 1 OS=Mus musculus GN=Rpn1 PE=2 SV=1	121125	105933	106552	90853.2	86561.3	98072.1	137611	114140	117820	90853.2	104670	97146.6	0	1	1	2	2	3
RRBP1_MOUSE	9	3	60.23	1.97e-05	6.59317	P5 WT rostral	P5 KO rostral	Ribosome-binding protein 1 OS=Mus musculus GN=Rrbp1 PE=2 SV=2	42778.2	33451.8	38840.7	253977	268562	236141	48600.6	36043.4	42948.1	253977	324746	233913	1	0	1	4	1	1
RS10_MOUSE	4	4	95.55	0.000376228	1.52121	P5 WT rostral	P5 KO rostral	40S ribosomal protein S10 OS=Mus musculus GN=Rps10 PE=1 SV=1	72634.7	70096.1	64268.5	104099	103552	107238	82520.8	75526.5	71065	104099	125215	106226	0	0	3	1	2	0
RS14_MOUSE	2	1	50.16	0.00615704	1.37091	P5 KO rostral	P5 WT rostral	40S ribosomal protein S14 OS=Mus musculus GN=Rps14 PE=2 SV=3	66451.7	61074.2	60138.4	41433.1	49458	45999.6	75496.3	65805.7	66498.2	41433.1	59804.8	45565.5	2	0	1	0	1	0
RS15A_MOUSE	2	1	53.44	0.000325273	1.60301	P5 KO rostral	P5 WT rostral	40S ribosomal protein S15a OS=Mus musculus GN=Rps15a PE=2 SV=2	20581.2	20772	19951.7	12729.1	13623.7	11890.9	23382.5	22381.2	22061.6	12729.1	16473.8	11778.7	0	0	1	1	0	0
RS16_MOUSE	2	1	44.62	0.0183092	1.09712	P5 WT rostral	P5 KO rostral	40S ribosomal protein S16 OS=Mus musculus GN=Rps16 PE=2 SV=4	12798.9	12254.5	12489.7	13951.6	13177.2	14060.3	14540.9	13203.9	13810.5	13951.6	15934	13927.6	1	0	0	0	1	0
RS19_MOUSE	4	2	113.42	3.76e-05	5.47648	P5 KO rostral	P5 WT rostral	40S ribosomal protein S19 OS=Mus musculus GN=Rps19 PE=1 SV=3	101768	95821.6	86120.4	15919.7	16115	19770.4	115620	103245	95227.9	15919.7	19486.3	19583.9	2	0	2	1	1	2
RS2_MOUSE	2	0	38.76			---	---	40S ribosomal protein S2 OS=Mus musculus GN=Rps2 PE=1 SV=3	0	0	0	0	0	0	0	0	0	0	0	0	0	0	0	0	0	0
RS20_MOUSE	3	2	54.4	0.00977852	1.32698	P5 WT rostral	P5 KO rostral	40S ribosomal protein S20 OS=Mus musculus GN=Rps20 PE=1 SV=1	40559.6	48584	46496.1	59464.8	57291.8	63234.7	46080	52347.8	51413.2	59464.8	69277.4	62637.9	1	0	2	0	0	1
RS24_MOUSE	1	0	38.21			---	---	40S ribosomal protein S24 OS=Mus musculus GN=Rps24 PE=1 SV=1	0	0	0	0	0	0	0	0	0	0	0	0	0	0	0	0	0	0
RS25_MOUSE	1	1	34.28	0.0191769	1.15544	P5 KO rostral	P5 WT rostral	40S ribosomal protein S25 OS=Mus musculus GN=Rps25 PE=2 SV=1	13724.1	12742.7	13248.7	12193.5	11083.2	11095.7	15592.1	13729.9	14649.8	12193.5	13401.8	10991	1	0	0	0	1	0
RS28_MOUSE	1	1	57.09	0.00849787	1.44628	P5 KO rostral	P5 WT rostral	40S ribosomal protein S28 OS=Mus musculus GN=Rps28 PE=2 SV=1	42854	36605.4	35643.1	27227.5	24002.2	28355.3	48686.7	39441.3	39412.4	27227.5	29023.6	28087.7	1	0	1	0	0	0
RS3_MOUSE	5	3	168.71	0.6574	1.02727	P5 WT rostral	P5 KO rostral	40S ribosomal protein S3 OS=Mus musculus GN=Rps3 PE=1 SV=1	45406.9	45686	50271.7	52172.1	44874.9	48173.1	51587.1	49225.4	55588	52172.1	54262.9	47718.4	2	2	3	0	1	0
RS3A_MOUSE	5	4	166.91	0.00105354	1.25814	P5 WT rostral	P5 KO rostral	40S ribosomal protein S3a OS=Mus musculus GN=Rps3a PE=1 SV=3	130038	121369	131721	163470	160299	158261	147737	130771	145651	163470	193833	156768	3	4	0	2	1	1
RS4X_MOUSE	2	2	46.4	0.0149953	1.33576	P5 KO rostral	P5 WT rostral	40S ribosomal protein S4, X isoform OS=Mus musculus GN=Rps4x PE=2 SV=2	21562.7	24750.3	22222.4	18548.6	17488.9	15270.6	24497.5	26667.8	24572.5	18548.6	21147.6	15126.5	1	2	3	1	0	0
RS5_MOUSE	1	1	35.26	0.00113047	1.80963	P5 KO rostral	P5 WT rostral	40S ribosomal protein S5 OS=Mus musculus GN=Rps5 PE=2 SV=3	14454	15406.8	12216.6	7963.23	7684.44	7604.32	16421.3	16600.3	13508.6	7963.23	9292.05	7532.55	0	1	0	1	1	0
RS7_MOUSE	2	2	91.73	0.00149913	1.24774	P5 WT rostral	P5 KO rostral	40S ribosomal protein S7 OS=Mus musculus GN=Rps7 PE=2 SV=1	169514	168876	162189	212633	198032	213925	192586	181959	179341	212633	239460	211906	1	1	3	5	4	5
RS8_MOUSE	1	1	33.72	0.915485	1.01362	P5 WT rostral	P5 KO rostral	40S ribosomal protein S8 OS=Mus musculus GN=Rps8 PE=1 SV=2	8555.26	8574.18	9267.8	7993.04	8548.58	10215.2	9719.69	9238.43	10247.9	7993.04	10337	10118.7	0	0	0	0	1	1
RSMB_MOUSE	5	0	42.25			---	---	Small nuclear ribonucleoprotein-associated protein B OS=Mus musculus GN=Snrpb PE=1 SV=1	0	0	0	0	0	0	0	0	0	0	0	0	0	0	0	0	0	0
RSMN_MOUSE	5	1	42.45	0.0203806	1.20181	P5 KO rostral	P5 WT rostral	Small nuclear ribonucleoprotein-associated protein N OS=Mus musculus GN=Snrpn PE=2 SV=1	103320	114403	117604	95280.5	87632.8	96106	117382	123266	130041	95280.5	105966	95199	0	0	0	2	0	0
RSSA_MOUSE	5	2	307.02	0.009061	1.31071	P5 KO rostral	P5 WT rostral	40S ribosomal protein SA OS=Mus musculus GN=Rpsa PE=1 SV=4	200147	185544	183392	145766	131670	156743	227388	199918	202786	145766	159216	155263	3	3	5	4	3	2
RSU1_MOUSE	5	5	99.32	0.0102009	1.15324	P5 KO rostral	P5 WT rostral	Ras suppressor protein 1 OS=Mus musculus GN=Rsu1 PE=2 SV=3	140214	144680	143722	117004	125148	129511	159298	155889	158921	117004	151329	128289	6	4	5	3	6	6
RT36_MOUSE	1	1	35	0.00700293	1.38063	P5 KO rostral	P5 WT rostral	28S ribosomal protein S36, mitochondrial OS=Mus musculus GN=Mrps36 PE=1 SV=1	27052.8	33188	30607	22138.3	21100.5	22563	30734.8	35759.1	33843.8	22138.3	25514.8	22350.1	1	0	1	1	0	0
RTN2_MOUSE	3	3	101.57	0.000816497	1.08276	P5 WT rostral	P5 KO rostral	Reticulon-2 OS=Mus musculus GN=Rtn2 PE=1 SV=1	135493	135964	136135	144634	148814	147875	153935	146497	150532	144634	179946	146480	1	3	2	0	4	2
RTN4_MOUSE	8	5	123.82	0.0168814	1.26929	P5 WT rostral	P5 KO rostral	Reticulon-4 OS=Mus musculus GN=Rtn4 PE=1 SV=2	320752	381601	371876	456305	431636	475572	364409	411164	411203	456305	521935	471083	1	3	2	1	3	1
S10AB_MOUSE	2	2	166.21	0.0278491	1.24944	P5 KO rostral	P5 WT rostral	Protein S100-A11 OS=Mus musculus GN=S100a11 PE=2 SV=1	134764	121879	125317	113526	92596	99584.4	153107	131321	138570	113526	111967	98644.5	4	3	3	3	3	3
SAHH_MOUSE	5	2	55.54	0.0160905	6.81944	P5 WT rostral	P5 KO rostral	Adenosylhomocysteinase OS=Mus musculus GN=Ahcy PE=1 SV=3	378247	57659.4	103134	1.21213e+06	1.32991e+06	1.13392e+06	429729	62126.3	114040	1.21213e+06	1.60813e+06	1.12321e+06	0	0	0	1	2	0
SCOT1_MOUSE	1	1	35.58	0.000341657	1.70163	P5 WT rostral	P5 KO rostral	Succinyl-CoA:3-ketoacid-coenzyme A transferase 1, mitochondrial OS=Mus musculus GN=Oxct1 PE=1 SV=1	3710.02	3231.5	3450.31	6184.38	5785.76	5712.91	4214.98	3481.85	3815.19	6184.38	6996.16	5658.99	1	0	0	1	1	2
SEPT2_MOUSE	4	3	68.76	0.683628	1.0327	P5 KO rostral	P5 WT rostral	Septin-2 OS=Mus musculus GN=Sept2 PE=1 SV=2	44356.2	50087.4	48885.5	47114.2	40095.9	51580	50393.4	53967.7	54055.3	47114.2	48484	51093.2	2	2	2	0	0	1
SEPT7_MOUSE	3	3	94.38	0.000288362	2.52357	P5 WT rostral	P5 KO rostral	Septin-7 OS=Mus musculus GN=Sept7 PE=1 SV=1	40027.1	31845.5	34740.9	82903.8	90802.4	95340	45475.1	34312.6	38414.8	82903.8	109799	94440.3	2	2	2	2	1	3
SERPH_MOUSE	4	3	183.79	0.26896	1.26526	P5 WT rostral	P5 KO rostral	Serpin H1 OS=Mus musculus GN=Serpinh1 PE=1 SV=2	32220.8	62449.9	60133	63899.6	63396.9	68569.7	36606.3	67287.9	66492.2	63899.6	76659.7	67922.6	2	1	2	1	2	0
SET_MOUSE	1	1	43.78	0.0443846	1.38138	P5 KO rostral	P5 WT rostral	Protein SET OS=Mus musculus GN=Set PE=1 SV=1	127125	138027	153637	120464	97221.1	85482.1	144428	148721	169885	120464	117560	84675.3	2	1	3	3	1	4
SH3L1_MOUSE	1	1	49.45	0.59035	2.25233	P5 KO rostral	P5 WT rostral	SH3 domain-binding glutamic acid-rich-like protein OS=Mus musculus GN=Sh3bgrl PE=2 SV=1	1652.94	14514	15737.7	5507.93	4708.66	3948.56	1877.91	15638.4	17402	5507.93	5693.72	3911.3	0	0	0	0	1	0
SMD1_MOUSE	3	2	71.12	0.000483265	1.66392	P5 WT rostral	P5 KO rostral	Small nuclear ribonucleoprotein Sm D1 OS=Mus musculus GN=Snrpd1 PE=2 SV=1	565666	536535	559037	919251	848982	995941	642657	578101	618157	919251	1.02659e+06	986542	0	0	1	3	3	2
SMD3_MOUSE	1	1	51.4	0.00186165	2.29838	P5 WT rostral	P5 KO rostral	Small nuclear ribonucleoprotein Sm D3 OS=Mus musculus GN=Snrpd3 PE=1 SV=1	14358	13371.1	9937.09	30308.7	28054.7	28207.4	16312.2	14406.9	10988	30308.7	33923.8	27941.2	0	0	1	0	0	0
SMYD1_MOUSE	4	3	103.12	0.241204	1.07918	P5 WT rostral	P5 KO rostral	SET and MYND domain-containing protein 1 OS=Mus musculus GN=Smyd1 PE=1 SV=2	184471	157029	186137	184111	194069	191237	209579	169194	205821	184111	234669	189432	5	5	3	5	4	5
SNTB1_MOUSE	5	4	73.42	0.164349	1.13129	P5 WT rostral	P5 KO rostral	Beta-1-syntrophin OS=Mus musculus GN=Sntb1 PE=1 SV=4	42741.7	49943	41562.8	51167.2	46397.6	54308.1	48559.1	53812.1	45958.2	51167.2	56104.1	53795.6	1	0	1	1	2	0
SNTB2_MOUSE	3	2	66.54	0.000890938	1.81618	P5 KO rostral	P5 WT rostral	Beta-2-syntrophin OS=Mus musculus GN=Sntb2 PE=1 SV=2	37273.7	34679.3	31633.6	20674.8	18820.9	17539.7	42346.9	37365.9	34979	20674.8	22758.3	17374.2	1	0	1	0	1	0
SODC_MOUSE	2	2	118.83	0.00115654	1.19046	P5 WT rostral	P5 KO rostral	Superoxide dismutase [Cu-Zn] OS=Mus musculus GN=Sod1 PE=1 SV=2	91288	92997.9	92238.7	113260	110291	105642	103713	100203	101993	113260	133364	104645	1	3	0	1	1	0
SODM_MOUSE	2	2	74.78	0.00320958	1.26594	P5 WT rostral	P5 KO rostral	Superoxide dismutase [Mn], mitochondrial OS=Mus musculus GN=Sod2 PE=1 SV=3	66198.2	69039.2	69658	89016.6	80744.6	89624.5	75208.2	74387.8	77024.5	89016.6	97636.6	88778.7	1	2	1	2	0	2
SPTA2_MOUSE	22	14	365.02	6.64e-05	1.49193	P5 KO rostral	P5 WT rostral	Spectrin alpha chain, brain OS=Mus musculus GN=Sptan1 PE=1 SV=4	2.55345e+06	2.56274e+06	2.39896e+06	1.64962e+06	1.69578e+06	1.69181e+06	2.90099e+06	2.76128e+06	2.65265e+06	1.64962e+06	2.05054e+06	1.67585e+06	5	7	7	7	10	8
SPTB2_MOUSE	10	9	177.54	0.0745358	1.58947	P5 WT rostral	P5 KO rostral	Spectrin beta chain, brain 1 OS=Mus musculus GN=Sptbn1 PE=1 SV=2	261584	476570	503807	668423	643042	662597	297187	513491	557085	668423	777569	656343	5	2	3	5	4	3
SRCA_MOUSE	20	16	1020.43	0.0560638	1.07746	P5 KO rostral	P5 WT rostral	Sarcalumenin OS=Mus musculus GN=Srl PE=1 SV=1	1.88385e+06	1.94535e+06	1.95407e+06	1.8267e+06	1.69873e+06	1.84207e+06	2.14025e+06	2.09606e+06	2.16072e+06	1.8267e+06	2.05411e+06	1.82468e+06	15	11	10	13	14	11
SSRD_MOUSE	1	1	35.5	0.969208	1.01079	P5 KO rostral	P5 WT rostral	Translocon-associated protein subunit delta OS=Mus musculus GN=Ssr4 PE=2 SV=1	20564.3	15052.2	20708.4	18089.3	16529.8	21104.4	23363.3	16218.3	22898.4	18089.3	19987.8	20905.2	0	1	1	0	1	0
SUCA_MOUSE	3	3	122.48	0.0851071	1.10854	P5 KO rostral	P5 WT rostral	Succinyl-CoA ligase [GDP-forming] subunit alpha, mitochondrial OS=Mus musculus GN=Suclg1 PE=1 SV=4	170096	191718	195678	170179	165417	167310	193248	206571	216372	170179	200023	165731	1	0	0	2	2	3
SUCB1_MOUSE	9	5	290.99	0.0136985	1.15446	P5 KO rostral	P5 WT rostral	Succinyl-CoA ligase [ADP-forming] subunit beta, mitochondrial OS=Mus musculus GN=Sucla2 PE=1 SV=2	178054	177570	168997	160287	144984	149157	202288	191327	186869	160287	175315	147749	5	3	2	2	2	2
SYAC_MOUSE	7	2	51.87	0.0122642	1.41361	P5 KO rostral	P5 WT rostral	Alanyl-tRNA synthetase, cytoplasmic OS=Mus musculus GN=Aars PE=1 SV=1	23384.8	23327.1	21006.1	17477.4	13779	16647.8	26567.7	25134.3	23227.5	17477.4	16661.6	16490.7	2	3	2	1	1	2
SYEP_MOUSE	12	7	147.49	0.0488383	1.09688	P5 KO rostral	P5 WT rostral	Bifunctional aminoacyl-tRNA synthetase OS=Mus musculus GN=Eprs PE=2 SV=3	576064	532320	568620	514211	488326	526353	654470	573559	628753	514211	590485	521386	2	6	2	2	2	3
SYFB_MOUSE	4	2	47.01	0.0289781	1.28143	P5 KO rostral	P5 WT rostral	Phenylalanyl-tRNA synthetase beta chain OS=Mus musculus GN=Farsb PE=2 SV=1	86055	76060.2	88674	69786.3	57945.5	67979.1	97767.7	81952.7	98051.5	69786.3	70067.9	67337.5	0	0	1	0	1	0
SYIM_MOUSE	5	2	50.1	0.000221941	3.32343	P5 WT rostral	P5 KO rostral	Isoleucyl-tRNA synthetase, mitochondrial OS=Mus musculus GN=Iars2 PE=2 SV=1	21134.4	20037.1	17757.8	61426.6	75799.5	58621.6	24011	21589.4	19635.7	61426.6	91657	58068.4	1	1	0	1	1	0
SYPL2_MOUSE	3	2	70.96	0.222809	1.14292	P5 WT rostral	P5 KO rostral	Synaptophysin-like protein 2 OS=Mus musculus GN=Sypl2 PE=2 SV=1	132238	106677	130760	137716	127366	157427	150237	114942	144589	137716	154012	155941	2	2	2	1	2	4
TADBP_MOUSE	3	2	71.57	0.265885	1.1372	P5 WT rostral	P5 KO rostral	TAR DNA-binding protein 43 OS=Mus musculus GN=Tardbp PE=1 SV=1	6435.77	6452.76	8529.33	8897.79	7797.88	7660.7	7311.72	6952.66	9431.32	8897.79	9429.22	7588.41	1	0	0	1	1	0
TAGL2_MOUSE	6	4	233.8	0.951657	1.00792	P5 KO rostral	P5 WT rostral	Transgelin-2 OS=Mus musculus GN=Tagln2 PE=1 SV=4	46259	59998.2	72884.5	61083.5	56503.7	60147.5	52555.1	64646.3	80592.2	61083.5	68324.4	59579.8	4	5	6	2	3	5
TBA1A_MOUSE	10	1	594.13	0.415781	1.06333	P5 WT rostral	P5 KO rostral	Tubulin alpha-1A chain OS=Mus musculus GN=Tuba1a PE=1 SV=1	74170.4	67606.3	69993.6	79311.5	66497.5	79372.1	84265.5	72843.8	77395.6	79311.5	80409	78623	2	0	0	2	0	2
TBA1B_MOUSE	11	2	688.26	0.216685	1.05383	P5 KO rostral	P5 WT rostral	Tubulin alpha-1B chain OS=Mus musculus GN=Tuba1b PE=1 SV=2	184822	184334	167338	173482	165863	169745	209977	198615	185034	173482	200562	168143	0	2	2	3	3	2
TBB2A_MOUSE	16	1	705.33	0.000558163	1.71859	P5 KO rostral	P5 WT rostral	Tubulin beta-2A chain OS=Mus musculus GN=Tubb2a PE=1 SV=1	44807.5	41131.1	46049.4	25261.7	23911.7	27626.8	50906.1	44317.6	50919.3	25261.7	28914.1	27366.1	0	0	1	1	0	1
TBB2C_MOUSE	18	1	735.8	0.000172686	1.58744	P5 KO rostral	P5 WT rostral	Tubulin beta-2C chain OS=Mus musculus GN=Tubb2c PE=1 SV=1	20596.8	22261.7	19854	13265	13052.2	13188.1	23400.2	23986.4	21953.6	13265	15782.8	13063.7	0	0	0	1	0	0
TBB4_MOUSE	15	0	475.43			---	---	Tubulin beta-4 chain OS=Mus musculus GN=Tubb4 PE=1 SV=3	0	0	0	0	0	0	0	0	0	0	0	0	0	0	0	0	0	0
TBB5_MOUSE	14	2	639.05	3.69e-05	1.79816	P5 KO rostral	P5 WT rostral	Tubulin beta-5 chain OS=Mus musculus GN=Tubb5 PE=1 SV=1	182906	174239	168025	96359.8	95275.4	100425	207800	187737	185794	96359.8	115207	99477.3	3	3	2	2	1	0
TBB6_MOUSE	12	2	517.12	0.187823	1.16957	P5 WT rostral	P5 KO rostral	Tubulin beta-6 chain OS=Mus musculus GN=Tubb6 PE=1 SV=1	20630.4	23216.2	16551.4	23773	22155.8	24710.9	23438.4	25014.7	18301.8	23773	26790.9	24477.7	1	2	2	1	1	0
TCPA1_MOUSE	4	3	49.98	7.97e-05	4.79001	P5 KO rostral	P5 WT rostral	T-complex protein 1 subunit alpha A OS=Mus musculus GN=Tcp1 PE=1 SV=2	436379	355059	490051	89978.6	87639.4	89915.6	495774	382566	541875	89978.6	105974	89067.1	1	1	0	0	0	1
TCPB_MOUSE	8	3	162.09	0.00206943	1.52137	P5 WT rostral	P5 KO rostral	T-complex protein 1 subunit beta OS=Mus musculus GN=Cct2 PE=1 SV=4	1.23233e+06	1.39913e+06	1.26024e+06	2.15111e+06	1.89268e+06	1.8769e+06	1.40005e+06	1.50753e+06	1.39351e+06	2.15111e+06	2.28864e+06	1.85919e+06	2	2	2	1	1	0
TCPD_MOUSE	6	4	157.74	0.246525	1.06939	P5 KO rostral	P5 WT rostral	T-complex protein 1 subunit delta OS=Mus musculus GN=Cct4 PE=1 SV=3	1.71155e+06	1.7804e+06	1.80457e+06	1.7773e+06	1.67028e+06	1.50525e+06	1.9445e+06	1.91833e+06	1.99541e+06	1.7773e+06	2.01971e+06	1.49104e+06	2	2	1	4	3	2
TCPE_MOUSE	3	2	88.04	0.00524956	1.36502	P5 WT rostral	P5 KO rostral	T-complex protein 1 subunit epsilon OS=Mus musculus GN=Cct5 PE=1 SV=1	189483	161751	173973	250294	223903	242720	215273	174282	192371	250294	270745	240429	3	2	2	0	1	0
TCPG_MOUSE	6	5	145.57	0.00170931	1.20212	P5 WT rostral	P5 KO rostral	T-complex protein 1 subunit gamma OS=Mus musculus GN=Cct3 PE=1 SV=1	66379.3	62439.6	63993.5	79294.1	74812.2	77677.9	75413.9	67276.8	70760.9	79294.1	90463.1	76944.8	4	2	3	2	1	2
TCPH_MOUSE	5	2	64.43	0.00196943	1.93517	P5 WT rostral	P5 KO rostral	T-complex protein 1 subunit eta OS=Mus musculus GN=Cct7 PE=1 SV=1	31226.5	35707.2	31193.8	56243.1	60345.3	73305.5	35476.6	38473.5	34492.6	56243.1	72969.7	72613.7	2	1	2	2	2	2
TCPQ_MOUSE	8	2	175.56	0.00656411	1.51587	P5 KO rostral	P5 WT rostral	T-complex protein 1 subunit theta OS=Mus musculus GN=Cct8 PE=1 SV=3	31819.2	36883.6	35254.5	22656	20277.8	25645.7	36150	39741	38982.8	22656	24520	25403.7	2	0	1	0	1	1
TCPZ_MOUSE	5	3	99.96	0.00203102	1.29037	P5 KO rostral	P5 WT rostral	T-complex protein 1 subunit zeta OS=Mus musculus GN=Cct6a PE=1 SV=3	77766.3	69581.4	76398.5	58599.7	57892.6	56904.8	88350.8	74972	84477.8	58599.7	70003.9	56367.7	3	3	3	3	5	1
TCTP_MOUSE	1	1	56.4	0.339354	1.05093	P5 KO rostral	P5 WT rostral	Translationally-controlled tumor protein OS=Mus musculus GN=Tpt1 PE=1 SV=1	73704.5	72694.3	66263.2	71706.6	65003.4	65645.2	83736.2	78326	73270.7	71706.6	78602.3	65025.7	1	0	0	1	1	1
TERA_MOUSE	13	9	496.03	0.0195468	1.08587	P5 KO rostral	P5 WT rostral	Transitional endoplasmic reticulum ATPase OS=Mus musculus GN=Vcp PE=1 SV=4	310548	305493	318849	290328	276935	293698	352816	329160	352568	290328	334870	290926	10	6	11	14	12	11
THIL_MOUSE	9	7	448.39	0.000294967	1.59022	P5 KO rostral	P5 WT rostral	Acetyl-CoA acetyltransferase, mitochondrial OS=Mus musculus GN=Acat1 PE=1 SV=1	441293	426403	414692	271098	251595	283728	501356	459437	458547	271098	304229	281050	7	5	9	8	5	2
THIM_MOUSE	16	12	473.14	0.00116028	1.41194	P5 KO rostral	P5 WT rostral	3-ketoacyl-CoA thiolase, mitochondrial OS=Mus musculus GN=Acaa2 PE=1 SV=2	1.10667e+06	1.02148e+06	1.02697e+06	735762	707626	791220	1.2573e+06	1.10062e+06	1.13557e+06	735762	855663	783753	7	12	12	5	4	6
THIO_MOUSE	1	1	70.11	0.00601118	1.49576	P5 KO rostral	P5 WT rostral	Thioredoxin OS=Mus musculus GN=Txn PE=1 SV=3	51705.9	53722.6	51269.3	39312.1	30304.4	35144.5	58743.4	57884.5	56691.1	39312.1	36644.2	34812.9	0	0	1	1	0	0
TITIN_MOUSE	395	282	11714.3	0.000361899	1.31367	P5 WT rostral	P5 KO rostral	Titin OS=Mus musculus GN=Ttn PE=1 SV=1	1.63098e+07	1.58736e+07	1.62493e+07	2.12642e+07	2.03466e+07	2.20139e+07	1.85297e+07	1.71033e+07	1.79677e+07	2.12642e+07	2.46031e+07	2.18062e+07	143	138	142	149	163	129
TKT_MOUSE	4	2	43.19	0.0110168	1.44231	P5 KO rostral	P5 WT rostral	Transketolase OS=Mus musculus GN=Tkt PE=1 SV=1	35072.9	34708.2	28887.5	24687.5	23054.9	20667.6	39846.6	37397.1	31942.4	24687.5	27878	20472.6	0	2	1	3	1	1
TLN1_MOUSE	12	6	136.12	0.00019056	1.51039	P5 WT rostral	P5 KO rostral	Talin-1 OS=Mus musculus GN=Tln1 PE=1 SV=1	425434	426772	421316	644868	673347	605296	483338	459835	465871	644868	814213	599584	7	7	7	4	1	3
TLN2_MOUSE	13	8	110.24	0.00280382	1.25787	P5 WT rostral	P5 KO rostral	Talin-2 OS=Mus musculus GN=Tln2 PE=1 SV=2	209269	212210	229794	282383	272923	263910	237752	228650	254095	282383	330019	261419	4	7	2	4	4	1
TNNC2_MOUSE	11	9	632.36	0.0239264	1.14995	P5 KO rostral	P5 WT rostral	Troponin C, skeletal muscle OS=Mus musculus GN=Tnnc2 PE=1 SV=2	3.54199e+06	3.46915e+06	3.38871e+06	3.22504e+06	2.8326e+06	2.98608e+06	4.02408e+06	3.73791e+06	3.74708e+06	3.22504e+06	3.42519e+06	2.9579e+06	8	6	8	6	4	7
TNNI2_MOUSE	5	5	169.81	0.993959	1.00192	P5 KO rostral	P5 WT rostral	Troponin I, fast skeletal muscle OS=Mus musculus GN=Tnni2 PE=1 SV=2	423032	497129	504479	456492	467000	498412	480609	535642	557829	456492	564697	493708	1	1	4	3	3	2
TNNT3_MOUSE	7	6	510.63	0.00131656	1.38742	P5 KO rostral	P5 WT rostral	Troponin T, fast skeletal muscle OS=Mus musculus GN=Tnnt3 PE=1 SV=3	1.01777e+06	965399	966982	753251	662403	710697	1.15629e+06	1.04019e+06	1.06924e+06	753251	800979	703990	8	7	5	7	6	6
TPIS_MOUSE	12	9	631.22	0.00935231	1.17063	P5 KO rostral	P5 WT rostral	Triosephosphate isomerase OS=Mus musculus GN=Tpi1 PE=1 SV=3	1.3804e+06	1.51204e+06	1.50884e+06	1.28973e+06	1.22931e+06	1.2407e+06	1.56828e+06	1.62918e+06	1.6684e+06	1.28973e+06	1.48648e+06	1.22899e+06	7	7	5	9	12	5
TPM1_MOUSE	17	6	652.67	6.87e-06	4.02383	P5 WT rostral	P5 KO rostral	Tropomyosin alpha-1 chain OS=Mus musculus GN=Tpm1 PE=1 SV=1	745414	751164	747206	2.88921e+06	3.28825e+06	2.85114e+06	846869	809357	826225	2.88921e+06	3.97616e+06	2.82423e+06	0	1	1	3	4	2
TPM2_MOUSE	17	8	774.45	0.000329205	1.56213	P5 WT rostral	P5 KO rostral	Tropomyosin beta chain OS=Mus musculus GN=Tpm2 PE=1 SV=1	2.51384e+06	2.49393e+06	2.49381e+06	3.86406e+06	4.18778e+06	3.6666e+06	2.85599e+06	2.68713e+06	2.75754e+06	3.86406e+06	5.06388e+06	3.63199e+06	8	8	12	4	5	2
TPM3_MOUSE	7	1	297.75	0.00082404	1.82392	P5 KO rostral	P5 WT rostral	Tropomyosin alpha-3 chain OS=Mus musculus GN=Tpm3 PE=1 SV=2	28206.3	23105.9	26861.7	14987.8	14249.7	13622.9	32045.4	24895.9	29702.4	14987.8	17230.7	13494.3	1	0	1	1	0	0
TRFE_MOUSE	5	3	118.59	0.14561	1.06391	P5 WT rostral	P5 KO rostral	Serotransferrin OS=Mus musculus GN=Tf PE=1 SV=1	81249.7	73212.2	81196	82790.1	83663.5	84266.4	92308.4	78884	89782.7	82790.1	101166	83471.1	2	1	3	1	2	0
TRI72_MOUSE	13	11	692.91	0.00656627	1.19197	P5 WT rostral	P5 KO rostral	Tripartite motif-containing protein 72 OS=Mus musculus GN=Trim72 PE=1 SV=1	864482	806861	845936	1.02959e+06	947090	1.02384e+06	982143	869369	935396	1.02959e+06	1.14522e+06	1.01418e+06	9	6	12	9	6	7
TRYB1_MOUSE	1	1	22.49	0.0781391	1.25572	P5 KO rostral	P5 WT rostral	Tryptase OS=Mus musculus GN=Tpsab1 PE=2 SV=1	8431.39	10376.9	11393.2	7641.45	8462.28	7947.42	9578.96	11180.8	12598	7641.45	10232.6	7872.42	0	1	1	0	0	1
TRYB2_MOUSE	2	2	76.31	0.87359	1.01965	P5 WT rostral	P5 KO rostral	Tryptase beta-2 OS=Mus musculus GN=Tpsb2 PE=1 SV=2	54068.2	53146.7	59367.8	62776.8	48295.4	58783.4	61427.3	57264	65646.1	62776.8	58398.9	58228.6	0	0	0	2	0	1
TSN_MOUSE	3	1	27.25	0.00208098	1.35531	P5 WT rostral	P5 KO rostral	Translin OS=Mus musculus GN=Tsn PE=1 SV=1	7618.41	7117.83	6893.47	10216.6	9199.48	9898.95	8655.32	7669.25	7622.47	10216.6	11124	9805.53	0	0	0	1	0	0
TTHY_MOUSE	2	2	61.55	0.884767	1.00551	P5 KO rostral	P5 WT rostral	Transthyretin OS=Mus musculus GN=Ttr PE=1 SV=1	63220.8	64394.7	61506.9	65162.4	57058.1	65864.8	71825.5	69383.5	68011.3	65162.4	68994.8	65243.2	2	1	1	1	1	1
TYB4_MOUSE	2	0	45.9			---	---	Thymosin beta-4 OS=Mus musculus GN=Tmsb4x PE=1 SV=1	0	0	0	0	0	0	0	0	0	0	0	0	0	0	0	0	0	0
UAP56_MOUSE	7	3	162.78	7.59e-05	2.23052	P5 WT rostral	P5 KO rostral	Spliceosome RNA helicase Bat1 OS=Mus musculus GN=Bat1 PE=1 SV=1	40287.2	37315.2	43686.5	91637.6	87316.1	91583.6	45770.5	40206	48306.5	91637.6	105583	90719.3	5	2	1	2	2	3
UB2D2_MOUSE	3	2	66.68	5.26e-05	2.21548	P5 KO rostral	P5 WT rostral	Ubiquitin-conjugating enzyme E2 D2 OS=Mus musculus GN=Ube2d2 PE=1 SV=1	59547	65733.4	57057.4	27754.2	26820.1	27727.7	67651.8	70825.9	63091.4	27754.2	32430.9	27466.1	2	3	2	1	0	1
UB2L3_MOUSE	1	1	81.91	0.346634	1.08859	P5 WT rostral	P5 KO rostral	Ubiquitin-conjugating enzyme E2 L3 OS=Mus musculus GN=Ube2l3 PE=2 SV=1	38848.9	45593.9	45863.4	50366.8	42009	49474	44136.5	49126.1	50713.6	50366.8	50797.3	49007.1	0	0	0	1	2	1
UB2V2_MOUSE	2	1	37.9	0.000263786	2.87163	P5 KO rostral	P5 WT rostral	Ubiquitin-conjugating enzyme E2 variant 2 OS=Mus musculus GN=Ube2v2 PE=2 SV=4	5571.05	6847.08	6195.22	2218.01	1905.8	2357.99	6329.31	7377.53	6850.38	2218.01	2304.5	2335.74	0	1	0	0	0	0
UBA1_MOUSE	6	5	202.46	0.000313101	1.4198	P5 WT rostral	P5 KO rostral	Ubiquitin-like modifier-activating enzyme 1 OS=Mus musculus GN=Uba1 PE=1 SV=1	222675	241756	243419	341529	331484	331995	252982	260485	269162	341529	400831	328862	5	5	5	5	4	4
UBE2N_MOUSE	2	1	66.61	0.00279448	1.62739	P5 WT rostral	P5 KO rostral	Ubiquitin-conjugating enzyme E2 N OS=Mus musculus GN=Ube2n PE=1 SV=1	31036.7	27614.3	30358	43766	46683.7	54402.8	35261	29753.6	33568.5	43766	56450.1	53889.4	3	1	2	0	1	1
UBIQ_MOUSE	1	1	49.39	0.440008	1.06883	P5 WT rostral	P5 KO rostral	Ubiquitin OS=Mus musculus GN=Rps27a PE=1 SV=1	62115.3	77784.4	79200.7	73541.5	80977.8	79662	70569.6	83810.4	87576.4	73541.5	97918.6	78910.2	0	0	0	1	1	1
UCRI_MOUSE	4	0	55.48			---	---	Cytochrome b-c1 complex subunit Rieske, mitochondrial OS=Mus musculus GN=Uqcrfs1 PE=1 SV=1	0	0	0	0	0	0	0	0	0	0	0	0	0	0	0	0	0	0
UGGG1_MOUSE	6	3	81.61	0.492136	1.0398	P5 KO rostral	P5 WT rostral	UDP-glucose:glycoprotein glucosyltransferase 1 OS=Mus musculus GN=Uggt1 PE=1 SV=3	152840	154467	141350	134587	140180	156717	173643	166434	156298	134587	169506	155238	3	3	0	3	3	3
UGPA_MOUSE	3	2	125.77	1.12e-05	1.8313	P5 KO rostral	P5 WT rostral	UTP--glucose-1-phosphate uridylyltransferase OS=Mus musculus GN=Ugp2 PE=2 SV=3	66238.6	65112.7	66539.6	35112.4	37572	35375.8	75254.1	70157	73576.3	35112.4	45432.2	35041.9	2	1	1	1	0	1
VAT1_MOUSE	7	4	76.14	0.148366	1.21193	P5 KO rostral	P5 WT rostral	Synaptic vesicle membrane protein VAT-1 homolog OS=Mus musculus GN=Vat1 PE=2 SV=3	126223	91495.5	103980	82675.3	86566.7	96199.9	143403	98583.7	114976	82675.3	104677	95292	5	2	2	3	3	1
VDAC1_MOUSE	7	5	256.65	5.76e-05	2.16258	P5 KO rostral	P5 WT rostral	Voltage-dependent anion-selective channel protein 1 OS=Mus musculus GN=Vdac1 PE=1 SV=3	509086	505213	497070	239984	213706	245183	578376	544352	549636	239984	258414	242869	4	1	4	1	2	2
VDAC2_MOUSE	3	3	107.69	2.21e-05	3.38112	P5 KO rostral	P5 WT rostral	Voltage-dependent anion-selective channel protein 2 OS=Mus musculus GN=Vdac2 PE=1 SV=2	148902	129970	136893	43704.3	38604.1	40658.1	169169	140039	151370	43704.3	46680.2	40274.4	3	1	2	0	1	1
VIME_MOUSE	20	12	776.2	0.000350393	1.20777	P5 KO rostral	P5 WT rostral	Vimentin OS=Mus musculus GN=Vim PE=1 SV=3	1.5789e+06	1.51944e+06	1.49633e+06	1.27993e+06	1.26514e+06	1.2592e+06	1.79379e+06	1.63715e+06	1.65457e+06	1.27993e+06	1.52981e+06	1.24731e+06	10	8	7	7	4	4
VINC_MOUSE	20	12	343.97	0.0264278	1.14048	P5 WT rostral	P5 KO rostral	Vinculin OS=Mus musculus GN=Vcl PE=1 SV=4	490006	524698	545273	612423	598742	567956	556699	565347	602937	612423	724000	562596	9	10	9	7	10	8
VMA5A_MOUSE	6	5	100.24	0.188583	1.03796	P5 WT rostral	P5 KO rostral	von Willebrand factor A domain-containing protein 5A OS=Mus musculus GN=Vwa5a PE=1 SV=2	128738	133209	130243	138527	130039	138511	146260	143528	144017	138527	157244	137204	0	0	3	1	1	3
VPS35_MOUSE	7	6	65.56	0.000950869	1.76871	P5 KO rostral	P5 WT rostral	Vacuolar protein sorting-associated protein 35 OS=Mus musculus GN=Vps35 PE=1 SV=1	140959	123283	141505	80725.3	69482.2	79194.2	160144	132834	156469	80725.3	84018.1	78446.8	1	1	2	0	2	1
WDR1_MOUSE	8	5	304.72	0.0117786	1.17772	P5 WT rostral	P5 KO rostral	WD repeat-containing protein 1 OS=Mus musculus GN=Wdr1 PE=1 SV=3	299018	284196	288887	342348	322303	362437	339716	306213	319437	342348	389730	359016	3	6	5	7	3	7
XPO1_MOUSE	4	3	43.63	0.444568	1.10496	P5 WT rostral	P5 KO rostral	Exportin-1 OS=Mus musculus GN=Xpo1 PE=1 SV=1	174044	252167	274262	257723	256110	260161	197733	271703	303266	257723	309689	257706	0	0	0	0	2	1
ZYX_MOUSE	4	1	60.25	0.000475926	4.96047	P5 KO rostral	P5 WT rostral	Zyxin OS=Mus musculus GN=Zyx PE=1 SV=1	3662.06	4087.95	4488.51	605.585	922.245	939.38	4160.5	4404.64	4963.18	605.585	1115.18	930.515	0	1	0	0	0	0
